# Supplementary material for: Cryptic species diversity in polypores: the Skeletocutis nivea species complex
Source: MycoKeys. 2018 Jul 18;(36):45–82. doi: 10.3897/mycokeys.36.27002 (PMC6060227; doi:10.3897/mycokeys.36.27002)
Supplement: XML Treatment for Skeletocutis nivea [file mycokeys.36.27002-treatment1.xml]

<!DOCTYPE tp:taxon-treatment
  PUBLIC "-//TaxonX//DTD Taxonomic Treatment Publishing DTD v0 20100105//EN" "tax-treatment-NSO.dtd">
<tp:taxon-treatment xmlns:tp="http://www.plazi.org/taxpub"><tp:treatment-meta><kwd-group><label>Taxon classification</label><kwd><named-content xmlns:xlink="http://www.w3.org/1999/xlink" content-type="kingdom">Fungi</named-content></kwd><kwd><named-content xmlns:xlink="http://www.w3.org/1999/xlink" content-type="order">Polyporales</named-content></kwd><kwd><named-content xmlns:xlink="http://www.w3.org/1999/xlink" content-type="family">Polyporaceae</named-content></kwd></kwd-group><mixed-citation publication-type="journal"><person-group><name><surname>Korhonen</surname><given-names>Aku</given-names></name><name><surname>Seelan</surname><given-names>Jaya Seelan Sathiya</given-names></name><name><surname>Miettinen</surname><given-names>Otto</given-names></name></person-group><article-title>Cryptic species diversity in polypores: the <italic><tp:taxon-name><tp:taxon-name-part taxon-name-part-type="genus" reg="Skeletocutis">Skeletocutis</tp:taxon-name-part> <tp:taxon-name-part taxon-name-part-type="species" reg="nivea">nivea</tp:taxon-name-part></tp:taxon-name></italic> species complex</article-title><source>MycoKeys</source><day>18</day><month>7</month><year>2018</year><volume>2018</volume><issue>36</issue><fpage>45</fpage><lpage>82</lpage><pub-id pub-id-type="doi">10.3897/mycokeys.36.27002</pub-id></mixed-citation></tp:treatment-meta><tp:nomenclature><tp:taxon-name>
            <tp:taxon-name-part taxon-name-part-type="genus" reg="Skeletocutis">Skeletocutis</tp:taxon-name-part>
            <tp:taxon-name-part taxon-name-part-type="species" reg="nivea">nivea</tp:taxon-name-part>
          </tp:taxon-name><tp:taxon-status xmlns:xlink="http://www.w3.org/1999/xlink" xlink:type="simple">complex</tp:taxon-status></tp:nomenclature><tp:treatment-sec sec-type="description" id="SECID0EWLCI"><title>Description.</title><p>
            <bold>Basidiocarps</bold> (Fig. <xref ref-type="fig" rid="F5">4</xref>) annual to sometimes perennial; half-resupinate (resupinate with a pileate edge) to resupinate; hard when dry; surface of pileus white to ochraceous, sometimes turning black when old (Fig. <xref ref-type="fig" rid="F5">4C</xref>); pore surface cream coloured with ochraceous tints, bluish or greenish colour sometimes develops in the tubes (Fig. <xref ref-type="fig" rid="F5">4E</xref>); context and subiculum with coriaceous consistency and whitish colour; pores 6–10 per mm; tube layer darker than context.</p><fig id="F5" position="float" orientation="portrait"><label>Figure 4.</label><caption><p>Fruiting bodies of the <italic><tp:taxon-name><tp:taxon-name-part taxon-name-part-type="genus" reg="Skeletocutis">Skeletocutis</tp:taxon-name-part> <tp:taxon-name-part taxon-name-part-type="species" reg="nivea">nivea</tp:taxon-name-part></tp:taxon-name></italic> complex. <bold>A</bold> <italic><tp:taxon-name><tp:taxon-name-part taxon-name-part-type="genus" reg="Skeletocutis">S.</tp:taxon-name-part> <tp:taxon-name-part taxon-name-part-type="species" reg="nemoralis">nemoralis</tp:taxon-name-part></tp:taxon-name></italic>, Korhonen 86 <bold>B</bold> <italic><tp:taxon-name><tp:taxon-name-part taxon-name-part-type="genus" reg="Skeletocutis">S.</tp:taxon-name-part> <tp:taxon-name-part taxon-name-part-type="species" reg="nemoralis">nemoralis</tp:taxon-name-part></tp:taxon-name></italic>, Korhonen 89 <bold>C</bold> <italic><tp:taxon-name><tp:taxon-name-part taxon-name-part-type="genus" reg="Skeletocutis">S.</tp:taxon-name-part> <tp:taxon-name-part taxon-name-part-type="species" reg="nivea">nivea</tp:taxon-name-part></tp:taxon-name></italic>, epitype <bold>D</bold> <italic><tp:taxon-name><tp:taxon-name-part taxon-name-part-type="genus" reg="Skeletocutis">S.</tp:taxon-name-part> <tp:taxon-name-part taxon-name-part-type="species" reg="nivea">nivea</tp:taxon-name-part></tp:taxon-name></italic>, Miettinen 16350 <bold>E</bold> <italic><tp:taxon-name><tp:taxon-name-part taxon-name-part-type="genus" reg="Skeletocutis">S.</tp:taxon-name-part> <tp:taxon-name-part taxon-name-part-type="species" reg="semipileata">semipileata</tp:taxon-name-part></tp:taxon-name></italic> with a characteristic bluish colour on pore surface, epitype <bold>F</bold> <italic><tp:taxon-name><tp:taxon-name-part taxon-name-part-type="genus" reg="Skeletocutis">S.</tp:taxon-name-part> <tp:taxon-name-part taxon-name-part-type="species" reg="unguina">unguina</tp:taxon-name-part></tp:taxon-name></italic>, holotype.</p></caption><graphic xmlns:xlink="http://www.w3.org/1999/xlink" xlink:href="mycokeys-36-045-g004.jpg" position="float" orientation="portrait" xlink:type="simple" id="oo_217664.jpg"/></fig><p>
            <bold>Hyphal structure</bold>: context and subiculum seemingly trimitic (Fig. <xref ref-type="fig" rid="F6">5C</xref>); hyphae are parallel near cap surface, forming a homogenous, coriaceous texture; skeletal hyphae prevailing, unbranched, thick-walled and often solid, refractive; generative hyphae relatively scarce, clamped, sometimes with (unevenly and irregularly) thickened walls and rarely with sandy encrustation, rarely producing generocystidia (encrusted tips of generative hyphae) with thorny encrustation; ‘binding hyphae’ (Fig. <xref ref-type="fig" rid="F6">5C–D</xref>) 1–2–4 µm wide, arbuscule-like, simple-septate side-branches of generative hyphae, thin-walled to solid and refractive, developing later than skeletal hyphae and sometimes missing in young parts of context/subiculum but becoming dominant in older parts, sometimes filling up the old tube layer.</p><fig id="F6" position="float" orientation="portrait"><label>Figure 5.</label><caption><p>Microscopic structures of <italic><tp:taxon-name><tp:taxon-name-part taxon-name-part-type="genus" reg="Skeletocutis">Skeletocutis</tp:taxon-name-part> <tp:taxon-name-part taxon-name-part-type="species" reg="ochroalba">ochroalba</tp:taxon-name-part></tp:taxon-name></italic> (reproduced after <xref ref-type="bibr" rid="B33">Niemelä (1985)</xref>). <bold>A</bold> spores <bold>B</bold> encrusted tomentum hyphae arising from dense cortical tissue <bold>C</bold> section through context, showing generative and skeletal hyphae and ramified side-branches resembling binding hyphae <bold>D</bold> ramified arbuscule-like binding hypha, arising from a generative hypha <bold>E</bold> dissepiment edge hyphae <bold>F</bold> cystidioles and basidioles <bold>G</bold> vertical section through a dissepiment edge, showing trama, hymenium with a hyphal peg and sparsely encrusted dissepiment edge hyphae.</p></caption><graphic xmlns:xlink="http://www.w3.org/1999/xlink" xlink:href="mycokeys-36-045-g005.jpg" position="float" orientation="portrait" xlink:type="simple" id="oo_217665.jpg"/></fig><p>
            <bold>Trama</bold> (Fig. <xref ref-type="fig" rid="F6">5G</xref>) monomitic to dimitic; hyphae interwoven, tightly subparallel; generative hyphae 1–3 µm wide, usually prevailing, clamped, thin-walled or sometimes with slightly thickened walls; skeletal hyphae (Fig. <xref ref-type="fig" rid="F7">6A–C</xref>) looking different from those in context and subiculum, sparse, sometimes apparently missing, originating from tramal generative hyphae, winding and irregularly wide (up to 5+ µm) with spacious lumen, walls usually only slightly thickened, slightly refractive; generative hyphae in dissepiment edges (Fig. <xref ref-type="fig" rid="F6">5E and G</xref>) ca. 2 µm wide, thin-walled, slightly undulating, often somewhat irregularly shaped towards the tips, bare to richly encrusted with sandy crystals.</p><fig id="F7" position="float" orientation="portrait"><label>Figure 6.</label><caption><p>Microscopic structures of the <italic><tp:taxon-name><tp:taxon-name-part taxon-name-part-type="genus" reg="Skeletocutis">Skeletocutis</tp:taxon-name-part> <tp:taxon-name-part taxon-name-part-type="species" reg="nivea">nivea</tp:taxon-name-part></tp:taxon-name></italic> complex. <bold>A</bold> <italic><tp:taxon-name><tp:taxon-name-part taxon-name-part-type="genus" reg="Skeletocutis">S.</tp:taxon-name-part> <tp:taxon-name-part taxon-name-part-type="species" reg="lepida">lepida</tp:taxon-name-part></tp:taxon-name></italic>, tramal skeletal hypha amongst generative hyphae (holotype) <bold>B</bold> <italic><tp:taxon-name><tp:taxon-name-part taxon-name-part-type="genus" reg="Skeletocutis">S.</tp:taxon-name-part> <tp:taxon-name-part taxon-name-part-type="species" reg="semipileata">semipileata</tp:taxon-name-part></tp:taxon-name></italic>, ends of generative and skeletal hyphae in trama (Miettinen 17135) <bold>C</bold> <italic><tp:taxon-name><tp:taxon-name-part taxon-name-part-type="genus" reg="Skeletocutis">S.</tp:taxon-name-part> <tp:taxon-name-part taxon-name-part-type="species" reg="nemoralis">nemoralis</tp:taxon-name-part></tp:taxon-name></italic>, tube trama and hymenium (holotype) <bold>D</bold> <italic><tp:taxon-name><tp:taxon-name-part taxon-name-part-type="genus" reg="Skeletocutis">S.</tp:taxon-name-part> <tp:taxon-name-part taxon-name-part-type="species" reg="nivea">nivea</tp:taxon-name-part></tp:taxon-name></italic>, tube trama and hymenium with encrusted generocystidia (epitype) <bold>E</bold> <italic><tp:taxon-name><tp:taxon-name-part taxon-name-part-type="genus" reg="Skeletocutis">S.</tp:taxon-name-part> <tp:taxon-name-part taxon-name-part-type="species" reg="nivea">nivea</tp:taxon-name-part></tp:taxon-name></italic>, basidia (Miettinen 16350) <bold>F</bold> <italic><tp:taxon-name><tp:taxon-name-part taxon-name-part-type="genus" reg="Skeletocutis">S.</tp:taxon-name-part> <tp:taxon-name-part taxon-name-part-type="species" reg="semipileata">semipileata</tp:taxon-name-part></tp:taxon-name></italic>, basidia (epitype) <bold>G</bold> <italic><tp:taxon-name><tp:taxon-name-part taxon-name-part-type="genus" reg="Skeletocutis">S.</tp:taxon-name-part> <tp:taxon-name-part taxon-name-part-type="species" reg="cummata">cummata</tp:taxon-name-part></tp:taxon-name></italic>, the largest basidia in the the <italic><tp:taxon-name><tp:taxon-name-part taxon-name-part-type="genus" reg="Skeletocutis">S.</tp:taxon-name-part> <tp:taxon-name-part taxon-name-part-type="species" reg="nivea">nivea</tp:taxon-name-part></tp:taxon-name></italic> complex (Niemelä 9088).</p></caption><graphic xmlns:xlink="http://www.w3.org/1999/xlink" xlink:href="mycokeys-36-045-g006.jpg" position="float" orientation="portrait" xlink:type="simple" id="oo_217666.jpg"/></fig><p>
            <bold>Hymenium</bold> with fusiform cystidiols (Fig. <xref ref-type="fig" rid="F6">5F</xref>), often weakly differentiated and inconspicuous but sometimes with strongly elongated apices; hyphal pegs (Fig. <xref ref-type="fig" rid="F6">5G</xref>) common; heavily encrusted, thorny generocystidia (Fig. <xref ref-type="fig" rid="F7">6D</xref>) originating from subhymenial hyphae and emerging through hymenium, common especially in older parts of hymenium but sometimes forming amongst dissepiment edge hyphae; basidia (Fig. <xref ref-type="fig" rid="F7">6E–G</xref>) (5–)6–9(–10) ×(2.2–)2.7–3.7(–4) µm wide, tetrasterigmatic.</p><p>
            <bold>Basidiospores</bold> (Fig. <xref ref-type="fig" rid="F8">7</xref>) narrowly allantoid, 2.5–4.0×0.4–0.9 µm, Q’=3.4–7.0, IKI-, CB- (contents CB+).</p><fig id="F8" position="float" orientation="portrait"><label>Figure 7.</label><caption><p>Spores of selected species in the <italic><tp:taxon-name><tp:taxon-name-part taxon-name-part-type="genus" reg="Skeletocutis">Skeletocutis</tp:taxon-name-part> <tp:taxon-name-part taxon-name-part-type="species" reg="nivea">nivea</tp:taxon-name-part></tp:taxon-name></italic> complex.</p></caption><graphic xmlns:xlink="http://www.w3.org/1999/xlink" xlink:href="mycokeys-36-045-g007.jpg" position="float" orientation="portrait" xlink:type="simple" id="oo_217667.jpg"/></fig></tp:treatment-sec><tp:treatment-sec sec-type="discussion" id="SECID0EIXCI"><title>Discussion.</title><p>The tramal hyphal structure in <italic><tp:taxon-name><tp:taxon-name-part taxon-name-part-type="genus" reg="Skeletocutis">S.</tp:taxon-name-part> <tp:taxon-name-part taxon-name-part-type="species" reg="nivea">nivea</tp:taxon-name-part></tp:taxon-name></italic> and <italic><tp:taxon-name><tp:taxon-name-part taxon-name-part-type="genus" reg="Skeletocutis">S.</tp:taxon-name-part> <tp:taxon-name-part taxon-name-part-type="species" reg="ochroalba">ochroalba</tp:taxon-name-part></tp:taxon-name></italic> has traditionally been described as monomitic. However, our microscopic study revealed two distinct hyphal types existing in the trama of all species in the <italic><tp:taxon-name><tp:taxon-name-part taxon-name-part-type="genus" reg="Skeletocutis">S.</tp:taxon-name-part> <tp:taxon-name-part taxon-name-part-type="species" reg="nivea">nivea</tp:taxon-name-part></tp:taxon-name></italic> complex. Amongst the normal clamped and thin-walled generative hyphae, there are usually at least some notably wider and slightly thick-walled hyphae which seem to lack clamps. We call these special hyphae tramal skeletal hyphae. They appear to originate from the generative hyphae in the trama and reach down almost to the pore mouths. Usually the lack of clamps, greater width and thicker walls help to tell them apart from generative hyphae in the trama. Although the tramal skeletal hyphae are usually wide and only slightly thick-walled, some specimens of <italic><tp:taxon-name><tp:taxon-name-part taxon-name-part-type="genus" reg="Skeletocutis">S.</tp:taxon-name-part> <tp:taxon-name-part taxon-name-part-type="species" reg="nivea">nivea</tp:taxon-name-part></tp:taxon-name></italic> had narrower and solid skeletal hyphae in the trama.</p><p>Sometimes the tramal hyphal structure is dominated by the skeletal hyphae but sometimes they seem to be missing completely or occur only sporadically in otherwise monomitic tramal structure (at least in <italic><tp:taxon-name><tp:taxon-name-part taxon-name-part-type="genus" reg="Skeletocutis">S.</tp:taxon-name-part> <tp:taxon-name-part taxon-name-part-type="species" reg="nemoralis">nemoralis</tp:taxon-name-part></tp:taxon-name></italic> and <italic><tp:taxon-name><tp:taxon-name-part taxon-name-part-type="genus" reg="Skeletocutis">S.</tp:taxon-name-part> <tp:taxon-name-part taxon-name-part-type="species" reg="semipileata">semipileata</tp:taxon-name-part></tp:taxon-name></italic>). They can also be difficult to detect when the whole tramal structure becomes sclerified and generative hyphae also develop thickened walls, which was observed in some specimens of <italic><tp:taxon-name><tp:taxon-name-part taxon-name-part-type="genus" reg="Skeletocutis">S.</tp:taxon-name-part> <tp:taxon-name-part taxon-name-part-type="species" reg="nivea">nivea</tp:taxon-name-part></tp:taxon-name></italic>. In general, clear detection of tramal skeletal hyphae is easiest in a squash mount from very thin longitudinal slices of the tube layer which have been properly thinned to an almost disintegrated state.</p><p>The nature of the arbuscule-like ‘binding hyphae’ has been discussed by <xref ref-type="bibr" rid="B11">David (1982)</xref> and <xref ref-type="bibr" rid="B33">Niemelä (1985)</xref> and both express some reservations about using the term ‘trimitic’ to describe the <italic><tp:taxon-name><tp:taxon-name-part taxon-name-part-type="genus" reg="Skeletocutis">S.</tp:taxon-name-part> <tp:taxon-name-part taxon-name-part-type="species" reg="nivea">nivea</tp:taxon-name-part></tp:taxon-name></italic> complex. They point out that the ‘binding hyphae’ in the morphospecies <italic><tp:taxon-name><tp:taxon-name-part taxon-name-part-type="genus" reg="Skeletocutis">S.</tp:taxon-name-part> <tp:taxon-name-part taxon-name-part-type="species" reg="nivea">nivea</tp:taxon-name-part></tp:taxon-name></italic> and <italic><tp:taxon-name><tp:taxon-name-part taxon-name-part-type="genus" reg="Skeletocutis">S.</tp:taxon-name-part> <tp:taxon-name-part taxon-name-part-type="species" reg="ochroalba">ochroalba</tp:taxon-name-part></tp:taxon-name></italic> originate as clampless side-branches of the generative hyphae and, hence, they are not binding hyphae proper, such as those of <italic><tp:taxon-name><tp:taxon-name-part taxon-name-part-type="genus" reg="Trametes">Trametes</tp:taxon-name-part></tp:taxon-name></italic>. <xref ref-type="bibr" rid="B11">David (1982)</xref> studied the staining reactions of the hyphal walls and noted that the walls of the ‘binding hyphae’ are congophilic and non-metachromatic whereas the walls of the skeletal hyphae are non-congophilic and metachromatic. Our observations confirm that all species in the <italic><tp:taxon-name><tp:taxon-name-part taxon-name-part-type="genus" reg="Skeletocutis">S.</tp:taxon-name-part> <tp:taxon-name-part taxon-name-part-type="species" reg="nivea">nivea</tp:taxon-name-part></tp:taxon-name></italic> complex appear to be similar in this respect.</p></tp:treatment-sec><ref-list><ref id="B33"><mixed-citation xmlns:xlink="http://www.w3.org/1999/xlink" xlink:type="simple">
          <person-group><name name-style="western"><surname>Niemelä</surname><given-names>T</given-names></name></person-group> (<year>1985</year>) <article-title>Mycoflora of Poste-de-la-Baleine, Northern Quebec. Polypores and the <tp:taxon-name><tp:taxon-name-part taxon-name-part-type="order">Hymenochaetales</tp:taxon-name-part></tp:taxon-name>.</article-title> <source>Naturaliste Canadien</source> <volume>112</volume>(<issue>4</issue>): <fpage>445</fpage>–<lpage>472</lpage>.</mixed-citation></ref><ref id="B11"><mixed-citation xmlns:xlink="http://www.w3.org/1999/xlink" xlink:type="simple">
          <person-group><name name-style="western"><surname>David</surname><given-names>A</given-names></name></person-group> (<year>1982</year>) <article-title>Étude monographique du genre <italic><tp:taxon-name><tp:taxon-name-part taxon-name-part-type="genus">Skeletocutis</tp:taxon-name-part></tp:taxon-name></italic> (<tp:taxon-name><tp:taxon-name-part taxon-name-part-type="genus">Polyporaceae</tp:taxon-name-part></tp:taxon-name>).</article-title> <source>Naturaliste Canadien</source> <volume>109</volume>: <fpage>235</fpage>–<lpage>272</lpage>.</mixed-citation></ref></ref-list></tp:taxon-treatment>
