# Supplementary material for: Cryptic species diversity in polypores: the Skeletocutis nivea species complex
Source: MycoKeys. 2018 Jul 18;(36):45–82. doi: 10.3897/mycokeys.36.27002 (PMC6060227; doi:10.3897/mycokeys.36.27002)
Supplement: XML Treatment for Skeletocutis calida [file mycokeys.36.27002-treatment2.xml]

<!DOCTYPE tp:taxon-treatment
  PUBLIC "-//TaxonX//DTD Taxonomic Treatment Publishing DTD v0 20100105//EN" "tax-treatment-NSO.dtd">
<tp:taxon-treatment xmlns:tp="http://www.plazi.org/taxpub"><tp:treatment-meta><kwd-group><label>Taxon classification</label><kwd><named-content xmlns:xlink="http://www.w3.org/1999/xlink" content-type="kingdom">Fungi</named-content></kwd><kwd><named-content xmlns:xlink="http://www.w3.org/1999/xlink" content-type="order">Polyporales</named-content></kwd><kwd><named-content xmlns:xlink="http://www.w3.org/1999/xlink" content-type="family">Polyporaceae</named-content></kwd></kwd-group><mixed-citation publication-type="journal"><person-group><name><surname>Korhonen</surname><given-names>Aku</given-names></name><name><surname>Seelan</surname><given-names>Jaya Seelan Sathiya</given-names></name><name><surname>Miettinen</surname><given-names>Otto</given-names></name></person-group><article-title>Cryptic species diversity in polypores: the <italic><tp:taxon-name><tp:taxon-name-part taxon-name-part-type="genus" reg="Skeletocutis">Skeletocutis</tp:taxon-name-part> <tp:taxon-name-part taxon-name-part-type="species" reg="nivea">nivea</tp:taxon-name-part></tp:taxon-name></italic> species complex</article-title><source>MycoKeys</source><day>18</day><month>7</month><year>2018</year><volume>2018</volume><issue>36</issue><fpage>45</fpage><lpage>82</lpage><pub-id pub-id-type="doi">10.3897/mycokeys.36.27002</pub-id></mixed-citation></tp:treatment-meta><tp:nomenclature><tp:taxon-name>
            <tp:taxon-name-part taxon-name-part-type="genus" reg="Skeletocutis">Skeletocutis</tp:taxon-name-part>
            <tp:taxon-name-part taxon-name-part-type="species" reg="calida">calida</tp:taxon-name-part>
            <object-id xmlns:xlink="http://www.w3.org/1999/xlink" content-type="mycobank" xlink:type="simple">822242</object-id>
          </tp:taxon-name><tp:taxon-authority>Miettinen &amp; A. Korhonen</tp:taxon-authority><tp:taxon-status xmlns:xlink="http://www.w3.org/1999/xlink" xlink:type="simple">sp. nov.</tp:taxon-status><xref ref-type="fig" rid="F8">Figure 7</xref></tp:nomenclature><tp:treatment-sec sec-type="Holotype" id="SECID0EL4CI"><title>Holotype.</title><p>U.<tp:taxon-name><tp:taxon-name-part taxon-name-part-type="genus" reg="Skeletocutis">S.</tp:taxon-name-part></tp:taxon-name>A. Florida: Alachua County, Gainesville, indet. angiosperm wood, 20 Nov 2013 Miettinen 17761 (H 7008665, isotype FLAS).</p></tp:treatment-sec><tp:treatment-sec sec-type="description" id="SECID0EX4CI"><title>Description.</title><p>
            <bold>Basidiocarps</bold> annual; half-resupinate; up to 1.5 cm wide and 2 mm thick; hard when dry but easy to break apart; pilei thin, protruding up to 5 mm; margin incurved; upper surface minutely rough, matted, white to cream coloured when young, turning ochraceous; context up to 1.5 mm thick, faintly zonate in longitudinal section with thin dark lines separating layers of growth; tube layer up to 0.5 mm thick; pores 8–10(–11) per mm.</p><p>
            <bold>Hyphal structure</bold>: skeletal hyphae in context / subiculum (1.0–)2.0–2.9(–3.5) µm wide, in trama (1.0–)2.0–4.1(–5.2) µm wide, generative hyphae in trama 1.0–2.0(–2.9) µm wide.</p><p>
            <bold>Basidiospores</bold> 2.5–3.1(–3.3)×0.5–0.6(–0.7) µm, L=2.86 µm, W=0.55 µm, Q’=(4.0–)4.3–6.0(–6.9), Q=5.18, n=60/2.</p></tp:treatment-sec><tp:treatment-sec sec-type="distribution" id="SECID0EH5CI"><title>Distribution and ecology.</title><p>The species is known only from two specimens from southern U.<tp:taxon-name><tp:taxon-name-part taxon-name-part-type="genus" reg="Skeletocutis">S.</tp:taxon-name-part></tp:taxon-name>A., collected from warm temperate deciduous forests where specimens were growing on rather thin twigs of unidentified woody angiosperm.</p></tp:treatment-sec><tp:treatment-sec sec-type="etymology" id="SECID0ET5CI"><title>Etymology.</title><p>Calidus (Lat.), warm, refers to the southern distribution.</p></tp:treatment-sec><tp:treatment-sec sec-type="material" id="SECID0EY5CI"><title>Specimens examined.</title><p>U.<tp:taxon-name><tp:taxon-name-part taxon-name-part-type="genus" reg="Skeletocutis">S.</tp:taxon-name-part></tp:taxon-name>A. Arkansas: Marion County, Yellville, indet. angiosperm wood, 25 Oct 2013 Miettinen 17466 (H, FLAS); Florida: (holotype, see above).</p></tp:treatment-sec><tp:treatment-sec><!--Section generated to contain objects referenced in tp:taxon-treatment.--><fig id="F8" position="float" orientation="portrait"><label>Figure 7.</label><caption><p>Spores of selected species in the <italic><tp:taxon-name><tp:taxon-name-part taxon-name-part-type="genus" reg="Skeletocutis">Skeletocutis</tp:taxon-name-part> <tp:taxon-name-part taxon-name-part-type="species" reg="nivea">nivea</tp:taxon-name-part></tp:taxon-name></italic> complex.</p></caption><graphic xmlns:xlink="http://www.w3.org/1999/xlink" xlink:href="mycokeys-36-045-g007.jpg" position="float" orientation="portrait" xlink:type="simple" id="oo_217667.jpg"/></fig></tp:treatment-sec></tp:taxon-treatment>
