# Supplementary material for: Cryptic species diversity in polypores: the Skeletocutis nivea species complex
Source: MycoKeys. 2018 Jul 18;(36):45–82. doi: 10.3897/mycokeys.36.27002 (PMC6060227; doi:10.3897/mycokeys.36.27002)
Supplement: XML Treatment for Skeletocutis coprosmae [file mycokeys.36.27002-treatment3.xml]

<!DOCTYPE tp:taxon-treatment
  PUBLIC "-//TaxonX//DTD Taxonomic Treatment Publishing DTD v0 20100105//EN" "tax-treatment-NSO.dtd">
<tp:taxon-treatment xmlns:tp="http://www.plazi.org/taxpub"><tp:treatment-meta><kwd-group><label>Taxon classification</label><kwd><named-content xmlns:xlink="http://www.w3.org/1999/xlink" content-type="kingdom">Fungi</named-content></kwd><kwd><named-content xmlns:xlink="http://www.w3.org/1999/xlink" content-type="order">Polyporales</named-content></kwd><kwd><named-content xmlns:xlink="http://www.w3.org/1999/xlink" content-type="family">Polyporaceae</named-content></kwd></kwd-group><mixed-citation publication-type="journal"><person-group><name><surname>Korhonen</surname><given-names>Aku</given-names></name><name><surname>Seelan</surname><given-names>Jaya Seelan Sathiya</given-names></name><name><surname>Miettinen</surname><given-names>Otto</given-names></name></person-group><article-title>Cryptic species diversity in polypores: the <italic><tp:taxon-name><tp:taxon-name-part taxon-name-part-type="genus" reg="Skeletocutis">Skeletocutis</tp:taxon-name-part> <tp:taxon-name-part taxon-name-part-type="species" reg="nivea">nivea</tp:taxon-name-part></tp:taxon-name></italic> species complex</article-title><source>MycoKeys</source><day>18</day><month>7</month><year>2018</year><volume>2018</volume><issue>36</issue><fpage>45</fpage><lpage>82</lpage><pub-id pub-id-type="doi">10.3897/mycokeys.36.27002</pub-id></mixed-citation></tp:treatment-meta><tp:nomenclature><tp:taxon-name>
            <tp:taxon-name-part taxon-name-part-type="genus" reg="Skeletocutis">Skeletocutis</tp:taxon-name-part>
            <tp:taxon-name-part taxon-name-part-type="species" reg="coprosmae">coprosmae</tp:taxon-name-part>
            <object-id xmlns:xlink="http://www.w3.org/1999/xlink" content-type="mycobank" xlink:type="simple">822243</object-id>
          </tp:taxon-name><tp:taxon-authority>(G. Cunn.) A. Korhonen &amp; Miettinen</tp:taxon-authority><tp:taxon-status xmlns:xlink="http://www.w3.org/1999/xlink" xlink:type="simple">comb. nov.</tp:taxon-status></tp:nomenclature><tp:treatment-sec sec-type="Basionym" id="SECID0EMADI"><title>Basionym.</title><p>
            <italic><tp:taxon-name><tp:taxon-name-part taxon-name-part-type="genus" reg="Poria">Poria</tp:taxon-name-part> <tp:taxon-name-part taxon-name-part-type="species" reg="coprosmae">coprosmae</tp:taxon-name-part></tp:taxon-name></italic> G. Cunn., Bulletin of the New Zealand Department of Industrial Research 72: 38 (1947).</p></tp:treatment-sec><tp:treatment-sec sec-type="Holotype" id="SECID0E4ADI"><title>Holotype.</title><p>New Zealand. Westland: Lake Mapourika, <italic><tp:taxon-name><tp:taxon-name-part taxon-name-part-type="genus" reg="Coprosma">Coprosma</tp:taxon-name-part></tp:taxon-name></italic>, Nov 1946 J.M.Dingley (PDD 5252, studied).</p></tp:treatment-sec><tp:treatment-sec sec-type="description" id="SECID0EKBDI"><title>Description.</title><p>
            <bold>Basidiocarps</bold> possibly perennial; resupinate to half-resupinate; up to 6 cm wide and 8 mm thick; hard when dry, breaking apart neatly; pilei fleshy, protruding up to 1.7 cm; margin blunt with narrow, sterile ridge on the underside; upper surface minutely rough, matted, white to cream coloured when young, turning ochraceous brown and finally blackish with age; pore surface sometimes with greenish-grey tints deep within the tubes in pileate part; context and subiculum whitish-cream colour to light greyish-brown near contact with substrate (in thick basidiocarps); context up to 5 mm thick, azonate; tube layer from 0.5–1.5 up to 6 mm thick and zonate in perennial basidiocarp, lighter horizontal zones appear where tubes are filled with arbuscule-like ‘binding hyphae’; pores (6–)7–8(–9) per mm.</p><p>
            <bold>Hyphal structure</bold>: skeletal hyphae in context 2.0–4.3(-5.3) µm wide, in subiculum (1.0–)2.0–3.5(–4.2) µm wide, in trama 2.0–4.0(–5.0) µm wide, generative hyphae in trama 1.0–2.3(–3.0) µm wide.</p><p>
            <bold>Basidiospores</bold> 2.8–3.2(–3.3)×0.5–0.7 µm, L=2.98 µm, W=0.57 µm, Q’=(4.0–)4.3–6.0(–6.4), Q=5.19, n=60/2.</p></tp:treatment-sec><tp:treatment-sec sec-type="distribution" id="SECID0E1BDI"><title>Distribution and ecology.</title><p>Available material is very limited but suggests a rather wide, temperate Australasian distribution from Tasmania to southern New Zealand.</p></tp:treatment-sec><tp:treatment-sec sec-type="material" id="SECID0E6BDI"><title>Specimens examined.</title><p>AUSTRALIA. Tasmania: Huon Valley, indet. angiosperm wood, 21 Nov 2006 Gates 1898 (H). NEW ZEALAND. Westland: (holotype, see above).</p></tp:treatment-sec><tp:treatment-sec sec-type="discussion" id="SECID0EECDI"><title>Discussion.</title><p>After examining the type, we have chosen to use a previously published name <italic><tp:taxon-name><tp:taxon-name-part taxon-name-part-type="genus" reg="Poria">Poria</tp:taxon-name-part> <tp:taxon-name-part taxon-name-part-type="species" reg="coprosmae">coprosmae</tp:taxon-name-part></tp:taxon-name></italic> as the basionym for this Australasian species. <italic><tp:taxon-name><tp:taxon-name-part taxon-name-part-type="genus" reg="Poria">P.</tp:taxon-name-part> <tp:taxon-name-part taxon-name-part-type="species" reg="coprosmae">coprosmae</tp:taxon-name-part></tp:taxon-name></italic> was described by <xref ref-type="bibr" rid="B6">Cunningham (1947)</xref> from Westland, New Zealand. He (<xref ref-type="bibr" rid="B8">Cunningham 1965</xref>) later concluded that his <italic><tp:taxon-name><tp:taxon-name-part taxon-name-part-type="genus" reg="Poria">P.</tp:taxon-name-part> <tp:taxon-name-part taxon-name-part-type="species" reg="coprosmae">coprosmae</tp:taxon-name-part></tp:taxon-name></italic> was the same as <italic><tp:taxon-name><tp:taxon-name-part taxon-name-part-type="genus" reg="Polyporus">Polyporus</tp:taxon-name-part> <tp:taxon-name-part taxon-name-part-type="species" reg="semipileatus">semipileatus</tp:taxon-name-part></tp:taxon-name></italic> Peck but he treated them mistakenly under the name <italic><tp:taxon-name><tp:taxon-name-part taxon-name-part-type="genus" reg="Tyromyces">Tyromyces</tp:taxon-name-part> <tp:taxon-name-part taxon-name-part-type="species" reg="chioneus">chioneus</tp:taxon-name-part></tp:taxon-name></italic> (Fr.) P. Karst., as explained by <xref ref-type="bibr" rid="B3">Buchanan and Ryvarden (1988)</xref>.</p><p>In their type studies of <italic><tp:taxon-name><tp:taxon-name-part taxon-name-part-type="genus" reg="Polyporaceae">Polyporaceae</tp:taxon-name-part></tp:taxon-name></italic> species described by Cunningham, <xref ref-type="bibr" rid="B3">Buchanan and Ryvarden (1988)</xref> place <italic><tp:taxon-name><tp:taxon-name-part taxon-name-part-type="genus" reg="Poria">P.</tp:taxon-name-part> <tp:taxon-name-part taxon-name-part-type="species" reg="coprosmae">coprosmae</tp:taxon-name-part></tp:taxon-name></italic> in the genus <italic><tp:taxon-name><tp:taxon-name-part taxon-name-part-type="genus" reg="Ceriporiopsis">Ceriporiopsis</tp:taxon-name-part></tp:taxon-name></italic> Dom., rejecting placement in <italic><tp:taxon-name><tp:taxon-name-part taxon-name-part-type="genus" reg="Incrustoporia">Incrustoporia</tp:taxon-name-part></tp:taxon-name></italic> or <italic><tp:taxon-name><tp:taxon-name-part taxon-name-part-type="genus" reg="Skeletocutis">Skeletocutis</tp:taxon-name-part></tp:taxon-name></italic> based on the absence of encrusted hyphae. <xref ref-type="bibr" rid="B37">Rajchenberg (1995)</xref>, on the other hand, found the hyphal structure in the holotype and other collections of <italic><tp:taxon-name><tp:taxon-name-part taxon-name-part-type="genus" reg="Poria">P.</tp:taxon-name-part> <tp:taxon-name-part taxon-name-part-type="species" reg="coprosmae">coprosmae</tp:taxon-name-part></tp:taxon-name></italic> in PDD more in line with that of <italic><tp:taxon-name><tp:taxon-name-part taxon-name-part-type="genus" reg="Skeletocutis">S.</tp:taxon-name-part> <tp:taxon-name-part taxon-name-part-type="species" reg="nivea">nivea</tp:taxon-name-part></tp:taxon-name></italic>. Our studies of the holotype confirm this view with the addition that we also observed encrusted generocystidia and thin-walled skeletal hyphae in the trama, which are characteristic for the <italic><tp:taxon-name><tp:taxon-name-part taxon-name-part-type="genus" reg="Skeletocutis">S.</tp:taxon-name-part> <tp:taxon-name-part taxon-name-part-type="species" reg="nivea">nivea</tp:taxon-name-part></tp:taxon-name></italic> complex. Macroscopically, the only other studied specimen from Tasmania looks quite different from the type. However, we could not identify any clear microscopic differences and cannot rule out the possibility that the macroscopic differences represent variation between developmental stages. Nevertheless, considering the level of crypticity in the <italic><tp:taxon-name><tp:taxon-name-part taxon-name-part-type="genus" reg="Skeletocutis">S.</tp:taxon-name-part> <tp:taxon-name-part taxon-name-part-type="species" reg="nivea">nivea</tp:taxon-name-part></tp:taxon-name></italic> complex, we have reservations in stating that our sequenced specimens are truly conspecific with the old type. Thus, we refrain from assigning an epitype for now.</p><p>
            <italic><tp:taxon-name><tp:taxon-name-part taxon-name-part-type="genus" reg="Skeletocutis">S.</tp:taxon-name-part> <tp:taxon-name-part taxon-name-part-type="species" reg="nivea">nivea</tp:taxon-name-part></tp:taxon-name></italic> occurs in the North Island of New Zealand and it is possible that these two species could overlap as <italic><tp:taxon-name><tp:taxon-name-part taxon-name-part-type="genus" reg="Skeletocutis">S.</tp:taxon-name-part> <tp:taxon-name-part taxon-name-part-type="species" reg="nivea">nivea</tp:taxon-name-part></tp:taxon-name></italic> has been shown to extend respectively far into the temperate zone in the northern hemisphere. The type specimen is a thin and resupinate basidiocarp on a fallen branch of a <italic><tp:taxon-name><tp:taxon-name-part taxon-name-part-type="genus" reg="Coprosma">Coprosma</tp:taxon-name-part></tp:taxon-name></italic> shrub. The Tasmanian specimen, on the other hand, has evidently been growing on coarse wood and is unique in having a clearly perennial habit with a zonate tube layer.</p></tp:treatment-sec><ref-list><ref id="B6"><mixed-citation xmlns:xlink="http://www.w3.org/1999/xlink" xlink:type="simple">
          <person-group><name name-style="western"><surname>Cunningham</surname><given-names>GH</given-names></name></person-group> (<year>1947</year>) <article-title>New Zealand <tp:taxon-name><tp:taxon-name-part taxon-name-part-type="genus">Polyporaceae</tp:taxon-name-part></tp:taxon-name> 1. The genus <italic><tp:taxon-name><tp:taxon-name-part taxon-name-part-type="genus">Poria</tp:taxon-name-part></tp:taxon-name></italic>.</article-title> <source>Bulletin of the New Zealand Department of Industrial Research</source> <volume>72</volume>: <fpage>1</fpage>–<lpage>43</lpage>.</mixed-citation></ref><ref id="B8"><mixed-citation xmlns:xlink="http://www.w3.org/1999/xlink" xlink:type="simple">
          <person-group><name name-style="western"><surname>Cunningham</surname><given-names>GH</given-names></name></person-group> (<year>1965</year>) <article-title><tp:taxon-name><tp:taxon-name-part taxon-name-part-type="genus">Polyporaceae</tp:taxon-name-part></tp:taxon-name> of New Zealand.</article-title> <source>Bulletin of the New Zealand Department of Industrial Research</source> <volume>164</volume>: <fpage>1</fpage>–<lpage>304</lpage>.</mixed-citation></ref><ref id="B3"><mixed-citation xmlns:xlink="http://www.w3.org/1999/xlink" xlink:type="simple">
          <person-group><name name-style="western"><surname>Buchanan</surname><given-names>PK</given-names></name><name name-style="western"><surname>Ryvarden</surname><given-names>L</given-names></name></person-group> (<year>1988</year>) <article-title>Type studies in the <tp:taxon-name><tp:taxon-name-part taxon-name-part-type="genus">Polyporaceae</tp:taxon-name-part></tp:taxon-name> 18. Species described by G.H. Cunningham.</article-title> <source>Mycotaxon</source> <volume>31</volume>(<issue>1</issue>): <fpage>1</fpage>–<lpage>38</lpage>.</mixed-citation></ref><ref id="B37"><mixed-citation xmlns:xlink="http://www.w3.org/1999/xlink" xlink:type="simple">
          <person-group><name name-style="western"><surname>Rajchenberg</surname><given-names>M</given-names></name></person-group> (<year>1995</year>) <article-title>Notes on New Zealand polypores (<tp:taxon-name><tp:taxon-name-part taxon-name-part-type="class">Basidiomycetes</tp:taxon-name-part></tp:taxon-name>) 2. Cultural and morphological studies of selected species.</article-title> <source>New Zealand Journal of Botany</source> <volume>33</volume>(<issue>1</issue>): <fpage>99</fpage>–<lpage>109</lpage>. <ext-link xlink:type="simple" ext-link-type="doi" xlink:href="10.1080/0028825X.1995.10412947">https://doi.org/10.1080/0028825X.1995.10412947</ext-link></mixed-citation></ref></ref-list></tp:taxon-treatment>
