# Supplementary material for: Cryptic species diversity in polypores: the Skeletocutis nivea species complex
Source: MycoKeys. 2018 Jul 18;(36):45–82. doi: 10.3897/mycokeys.36.27002 (PMC6060227; doi:10.3897/mycokeys.36.27002)
Supplement: XML Treatment for Skeletocutis cummata [file mycokeys.36.27002-treatment4.xml]

<!DOCTYPE tp:taxon-treatment
  PUBLIC "-//TaxonX//DTD Taxonomic Treatment Publishing DTD v0 20100105//EN" "tax-treatment-NSO.dtd">
<tp:taxon-treatment xmlns:tp="http://www.plazi.org/taxpub"><tp:treatment-meta><kwd-group><label>Taxon classification</label><kwd><named-content xmlns:xlink="http://www.w3.org/1999/xlink" content-type="kingdom">Fungi</named-content></kwd><kwd><named-content xmlns:xlink="http://www.w3.org/1999/xlink" content-type="order">Polyporales</named-content></kwd><kwd><named-content xmlns:xlink="http://www.w3.org/1999/xlink" content-type="family">Polyporaceae</named-content></kwd></kwd-group><mixed-citation publication-type="journal"><person-group><name><surname>Korhonen</surname><given-names>Aku</given-names></name><name><surname>Seelan</surname><given-names>Jaya Seelan Sathiya</given-names></name><name><surname>Miettinen</surname><given-names>Otto</given-names></name></person-group><article-title>Cryptic species diversity in polypores: the <italic><tp:taxon-name><tp:taxon-name-part taxon-name-part-type="genus" reg="Skeletocutis">Skeletocutis</tp:taxon-name-part> <tp:taxon-name-part taxon-name-part-type="species" reg="nivea">nivea</tp:taxon-name-part></tp:taxon-name></italic> species complex</article-title><source>MycoKeys</source><day>18</day><month>7</month><year>2018</year><volume>2018</volume><issue>36</issue><fpage>45</fpage><lpage>82</lpage><pub-id pub-id-type="doi">10.3897/mycokeys.36.27002</pub-id></mixed-citation></tp:treatment-meta><tp:nomenclature><tp:taxon-name>
            <tp:taxon-name-part taxon-name-part-type="genus" reg="Skeletocutis">Skeletocutis</tp:taxon-name-part>
            <tp:taxon-name-part taxon-name-part-type="species" reg="cummata">cummata</tp:taxon-name-part>
            <object-id xmlns:xlink="http://www.w3.org/1999/xlink" content-type="mycobank" xlink:type="simple">822244</object-id>
          </tp:taxon-name><tp:taxon-authority>A. Korhonen &amp; Miettinen</tp:taxon-authority><tp:taxon-status xmlns:xlink="http://www.w3.org/1999/xlink" xlink:type="simple">sp. nov.</tp:taxon-status><xref ref-type="fig" rid="F7">Figures 6G</xref><xref ref-type="fig" rid="F8">, 7</xref></tp:nomenclature><tp:treatment-sec sec-type="Holotype" id="SECID0E1JDI"><title>Holotype.</title><p>China. Jilin: Antu, Changbai Mountains, alt. 1300 m, <italic><tp:taxon-name><tp:taxon-name-part taxon-name-part-type="genus" reg="Picea">Picea</tp:taxon-name-part></tp:taxon-name> jezoënsis</italic>, 18 Sep 1998 Niemelä 6408 &amp; Dai (H 7008666).</p></tp:treatment-sec><tp:treatment-sec sec-type="description" id="SECID0EIKDI"><title>Description.</title><p>
            <bold>Basidiocarps</bold> annual; half-resupinate to pileate; up to 3 cm wide and (pilei) up to 1 cm thick; hard when dry but easy to break apart; pilei nodulous or thick but steeply sloping, protruding up to 1 cm; margin of pileus curved downwards, blunt, with narrow, woolly ridge on the underside; upper surface matted to minutely pubescent, white to cream coloured when young, turning ochraceous with almost orange hues; pore surface with ochraceous or sometimes salmon/peach coloured tints, sometimes a greenish-grey tint is visible in the tubes; context and subiculum finally coriaceous but looser and fibrous near cap edge and surface; context faintly zonate in longitudinal section with thin dark lines separating layers of growth; tube layer up to 1 mm thick; pores (5–)7–8(–13) per mm.</p><p>
            <bold>Hyphal structure</bold>: the outer layer of context typically with a loose, fibrous texture composed of radially orientated encrusted hyphae (tomentum). Skeletal hyphae in context / subiculum (1.0–)2.0–3.5(–5.0) µm wide, in trama 2.0–4.0(–5.0) µm wide, generative hyphae in trama 1.0–2.0(–2.6) µm wide.</p><p>
            <bold>Basidiospores</bold> (2.8–)2.9–3.4(–3.9)×0.5–0.8(–0.9) µm, L=3.1 µm, W=0.66 µm, Q’=(3.3–)3.8–6.0(–6.6), Q=4.68, n=270/9.</p></tp:treatment-sec><tp:treatment-sec sec-type="distribution" id="SECID0EYKDI"><title>Distribution and ecology.</title><p>Boreal, Eurasian taiga; known from Fennoscandia, Czech Republic and Far East. The species seems to be rather rare in Europe but possibly more common in the Far East where Spirin (H) has collected it abundantly. The species has been found growing on fallen spruce logs (<italic><tp:taxon-name><tp:taxon-name-part taxon-name-part-type="genus" reg="Picea">Picea</tp:taxon-name-part> <tp:taxon-name-part taxon-name-part-type="species" reg="abies">abies</tp:taxon-name-part></tp:taxon-name></italic>, <italic>P. jezoënsis</italic>) but also on <italic><tp:taxon-name><tp:taxon-name-part taxon-name-part-type="genus" reg="Abies">Abies</tp:taxon-name-part> <tp:taxon-name-part taxon-name-part-type="species" reg="nephrolepis">nephrolepis</tp:taxon-name-part></tp:taxon-name></italic> and <italic><tp:taxon-name><tp:taxon-name-part taxon-name-part-type="genus" reg="Larix">Larix</tp:taxon-name-part></tp:taxon-name></italic> sp.</p></tp:treatment-sec><tp:treatment-sec sec-type="etymology" id="SECID0E4LDI"><title>Etymology.</title><p>Cummatus (Lat.), resinous, refers to the brown upper surface of basidiomes.</p></tp:treatment-sec><tp:treatment-sec sec-type="material" id="SECID0ECMDI"><title>Specimens examined.</title><p>CHINA. Jilin: (holotype, see above). FINLAND. Etelä-Häme: Hämeenlinna, <italic><tp:taxon-name><tp:taxon-name-part taxon-name-part-type="genus" reg="Picea">P.</tp:taxon-name-part> <tp:taxon-name-part taxon-name-part-type="species" reg="abies">abies</tp:taxon-name-part></tp:taxon-name></italic> (fallen, fairly thin, still corticated tree), 17 Sep 2013 Niemelä 9088 &amp; Spirin (H). RUSSIA. Khabarovsk Reg.: Khabarovsk Dist., Levyi Ulun, <italic>P. jezoënsis</italic>, 21 Aug 2012 Spirin 5472 (H); 5484 (H); Malyi Kukachan, <italic><tp:taxon-name><tp:taxon-name-part taxon-name-part-type="genus" reg="Larix">Larix</tp:taxon-name-part></tp:taxon-name></italic> sp., 19 Aug 2012 Spirin 5430 (H); Malyi Niran, <italic>P. jezoënsis</italic>, 6 Aug 2012 Spirin 4897 (H); Ulun, <italic>P. jezoënsis</italic>, 26 Aug 2012 Spirin 5676 (H); Solnechny Dist., Igdomi, <italic><tp:taxon-name><tp:taxon-name-part taxon-name-part-type="genus" reg="Abies">Abies</tp:taxon-name-part> <tp:taxon-name-part taxon-name-part-type="species" reg="nephrolepis">nephrolepis</tp:taxon-name-part></tp:taxon-name></italic>, VIII.2011 Spirin 3857; Suluk-Makit, <italic>P. jezoënsis</italic>, 17 Aug 2011 Spirin 4170 (H).</p></tp:treatment-sec><tp:treatment-sec sec-type="discussion" id="SECID0ENNDI"><title>Discussion.</title><p>
            <italic><tp:taxon-name><tp:taxon-name-part taxon-name-part-type="genus" reg="Skeletocutis">S.</tp:taxon-name-part> <tp:taxon-name-part taxon-name-part-type="species" reg="cummata">cummata</tp:taxon-name-part></tp:taxon-name></italic> is most notably distinguished from other Eurasian species in the <italic><tp:taxon-name><tp:taxon-name-part taxon-name-part-type="genus" reg="Skeletocutis">S.</tp:taxon-name-part> <tp:taxon-name-part taxon-name-part-type="species" reg="nivea">nivea</tp:taxon-name-part></tp:taxon-name></italic> complex by its occurrence on conifer wood. Spores of <italic><tp:taxon-name><tp:taxon-name-part taxon-name-part-type="genus" reg="Skeletocutis">S.</tp:taxon-name-part> <tp:taxon-name-part taxon-name-part-type="species" reg="cummata">cummata</tp:taxon-name-part></tp:taxon-name></italic> are also larger than those of angiosperm-dwelling species apart from <italic><tp:taxon-name><tp:taxon-name-part taxon-name-part-type="genus" reg="Skeletocutis">S.</tp:taxon-name-part> <tp:taxon-name-part taxon-name-part-type="species" reg="futilis">futilis</tp:taxon-name-part></tp:taxon-name></italic>. The pubescence on pileus surface in pileate specimens provides an additional identification cue. Very wide but thin-walled tramal skeletal hyphae seem to be particularly pronounced in this species. All distinctive features of <italic><tp:taxon-name><tp:taxon-name-part taxon-name-part-type="genus" reg="Skeletocutis">S.</tp:taxon-name-part> <tp:taxon-name-part taxon-name-part-type="species" reg="cummata">cummata</tp:taxon-name-part></tp:taxon-name></italic> are shared with the North American conifer-dwelling species <italic><tp:taxon-name><tp:taxon-name-part taxon-name-part-type="genus" reg="Skeletocutis">S.</tp:taxon-name-part> <tp:taxon-name-part taxon-name-part-type="species" reg="ochroalba">ochroalba</tp:taxon-name-part></tp:taxon-name></italic>.</p></tp:treatment-sec><tp:treatment-sec><!--Section generated to contain objects referenced in tp:taxon-treatment.--><fig id="F7" position="float" orientation="portrait"><label>Figure 6.</label><caption><p>Microscopic structures of the <italic><tp:taxon-name><tp:taxon-name-part taxon-name-part-type="genus" reg="Skeletocutis">Skeletocutis</tp:taxon-name-part> <tp:taxon-name-part taxon-name-part-type="species" reg="nivea">nivea</tp:taxon-name-part></tp:taxon-name></italic> complex. <bold>A</bold> <italic><tp:taxon-name><tp:taxon-name-part taxon-name-part-type="genus" reg="Skeletocutis">S.</tp:taxon-name-part> <tp:taxon-name-part taxon-name-part-type="species" reg="lepida">lepida</tp:taxon-name-part></tp:taxon-name></italic>, tramal skeletal hypha amongst generative hyphae (holotype) <bold>B</bold> <italic><tp:taxon-name><tp:taxon-name-part taxon-name-part-type="genus" reg="Skeletocutis">S.</tp:taxon-name-part> <tp:taxon-name-part taxon-name-part-type="species" reg="semipileata">semipileata</tp:taxon-name-part></tp:taxon-name></italic>, ends of generative and skeletal hyphae in trama (Miettinen 17135) <bold>C</bold> <italic><tp:taxon-name><tp:taxon-name-part taxon-name-part-type="genus" reg="Skeletocutis">S.</tp:taxon-name-part> <tp:taxon-name-part taxon-name-part-type="species" reg="nemoralis">nemoralis</tp:taxon-name-part></tp:taxon-name></italic>, tube trama and hymenium (holotype) <bold>D</bold> <italic><tp:taxon-name><tp:taxon-name-part taxon-name-part-type="genus" reg="Skeletocutis">S.</tp:taxon-name-part> <tp:taxon-name-part taxon-name-part-type="species" reg="nivea">nivea</tp:taxon-name-part></tp:taxon-name></italic>, tube trama and hymenium with encrusted generocystidia (epitype) <bold>E</bold> <italic><tp:taxon-name><tp:taxon-name-part taxon-name-part-type="genus" reg="Skeletocutis">S.</tp:taxon-name-part> <tp:taxon-name-part taxon-name-part-type="species" reg="nivea">nivea</tp:taxon-name-part></tp:taxon-name></italic>, basidia (Miettinen 16350) <bold>F</bold> <italic><tp:taxon-name><tp:taxon-name-part taxon-name-part-type="genus" reg="Skeletocutis">S.</tp:taxon-name-part> <tp:taxon-name-part taxon-name-part-type="species" reg="semipileata">semipileata</tp:taxon-name-part></tp:taxon-name></italic>, basidia (epitype) <bold>G</bold> <italic><tp:taxon-name><tp:taxon-name-part taxon-name-part-type="genus" reg="Skeletocutis">S.</tp:taxon-name-part> <tp:taxon-name-part taxon-name-part-type="species" reg="cummata">cummata</tp:taxon-name-part></tp:taxon-name></italic>, the largest basidia in the the <italic><tp:taxon-name><tp:taxon-name-part taxon-name-part-type="genus" reg="Skeletocutis">S.</tp:taxon-name-part> <tp:taxon-name-part taxon-name-part-type="species" reg="nivea">nivea</tp:taxon-name-part></tp:taxon-name></italic> complex (Niemelä 9088).</p></caption><graphic xmlns:xlink="http://www.w3.org/1999/xlink" xlink:href="mycokeys-36-045-g006.jpg" position="float" orientation="portrait" xlink:type="simple" id="oo_217666.jpg"/></fig><fig id="F8" position="float" orientation="portrait"><label>Figure 7.</label><caption><p>Spores of selected species in the <italic><tp:taxon-name><tp:taxon-name-part taxon-name-part-type="genus" reg="Skeletocutis">Skeletocutis</tp:taxon-name-part> <tp:taxon-name-part taxon-name-part-type="species" reg="nivea">nivea</tp:taxon-name-part></tp:taxon-name></italic> complex.</p></caption><graphic xmlns:xlink="http://www.w3.org/1999/xlink" xlink:href="mycokeys-36-045-g007.jpg" position="float" orientation="portrait" xlink:type="simple" id="oo_217667.jpg"/></fig></tp:treatment-sec></tp:taxon-treatment>
