# Supplementary material for: Cryptic species diversity in polypores: the Skeletocutis nivea species complex
Source: MycoKeys. 2018 Jul 18;(36):45–82. doi: 10.3897/mycokeys.36.27002 (PMC6060227; doi:10.3897/mycokeys.36.27002)
Supplement: XML Treatment for Skeletocutis futilis [file mycokeys.36.27002-treatment5.xml]

<!DOCTYPE tp:taxon-treatment
  PUBLIC "-//TaxonX//DTD Taxonomic Treatment Publishing DTD v0 20100105//EN" "tax-treatment-NSO.dtd">
<tp:taxon-treatment xmlns:tp="http://www.plazi.org/taxpub"><tp:treatment-meta><kwd-group><label>Taxon classification</label><kwd><named-content xmlns:xlink="http://www.w3.org/1999/xlink" content-type="kingdom">Fungi</named-content></kwd><kwd><named-content xmlns:xlink="http://www.w3.org/1999/xlink" content-type="order">Polyporales</named-content></kwd><kwd><named-content xmlns:xlink="http://www.w3.org/1999/xlink" content-type="family">Polyporaceae</named-content></kwd></kwd-group><mixed-citation publication-type="journal"><person-group><name><surname>Korhonen</surname><given-names>Aku</given-names></name><name><surname>Seelan</surname><given-names>Jaya Seelan Sathiya</given-names></name><name><surname>Miettinen</surname><given-names>Otto</given-names></name></person-group><article-title>Cryptic species diversity in polypores: the <italic><tp:taxon-name><tp:taxon-name-part taxon-name-part-type="genus" reg="Skeletocutis">Skeletocutis</tp:taxon-name-part> <tp:taxon-name-part taxon-name-part-type="species" reg="nivea">nivea</tp:taxon-name-part></tp:taxon-name></italic> species complex</article-title><source>MycoKeys</source><day>18</day><month>7</month><year>2018</year><volume>2018</volume><issue>36</issue><fpage>45</fpage><lpage>82</lpage><pub-id pub-id-type="doi">10.3897/mycokeys.36.27002</pub-id></mixed-citation></tp:treatment-meta><tp:nomenclature><tp:taxon-name>
            <tp:taxon-name-part taxon-name-part-type="genus" reg="Skeletocutis">Skeletocutis</tp:taxon-name-part>
            <tp:taxon-name-part taxon-name-part-type="species" reg="futilis">futilis</tp:taxon-name-part>
            <object-id xmlns:xlink="http://www.w3.org/1999/xlink" content-type="mycobank" xlink:type="simple">822245</object-id>
          </tp:taxon-name><tp:taxon-authority>Miettinen &amp; A. Korhonen</tp:taxon-authority><tp:taxon-status xmlns:xlink="http://www.w3.org/1999/xlink" xlink:type="simple">sp. nov.</tp:taxon-status><xref ref-type="fig" rid="F8">Figure 7</xref></tp:nomenclature><tp:treatment-sec sec-type="Holotype" id="SECID0ECRDI"><title>Holotype.</title><p>Finland. Uusimaa: Helsinki, <italic><tp:taxon-name><tp:taxon-name-part taxon-name-part-type="genus" reg="Sorbus">Sorbus</tp:taxon-name-part> <tp:taxon-name-part taxon-name-part-type="species" reg="aucuparia">aucuparia</tp:taxon-name-part></tp:taxon-name></italic>, 24 Sep 2012 Miettinen 15745 (H 7008667).</p></tp:treatment-sec><tp:treatment-sec sec-type="description" id="SECID0ETRDI"><title>Description.</title><p>
            <bold>Basidiocarps</bold> annual; half-resupinate; small, up to 5 mm wide and 1.5 mm thick; hard when dry but easy to break apart; pilei very small and nodulous; upper surface white when young, turning yellowish-brown; context and subiculum white; tube layer up to 0.2 mm thick; pores 6–8 per mm.</p><p>
            <bold>Hyphal structure</bold>: skeletal hyphae in context / subiculum (1.0–)2.0–3.0(–3.3) µm wide, in trama scarce, (1.0–)2.0–3.9(–4.9) µm wide, generative hyphae in trama 1.0–2.0(–3.2) µm wide.</p><p>
            <bold>Basidiospores</bold> 3.0–4.0×0.7–0.9 µm, L=3.33 µm, W=0.81 µm, Q’=(3.3–)3.4–5.1, Q=4.13, n=30.</p></tp:treatment-sec><tp:treatment-sec sec-type="distribution" id="SECID0EDSDI"><title>Distribution and ecology.</title><p>The species is known only from the type specimen which was collected from a <italic><tp:taxon-name><tp:taxon-name-part taxon-name-part-type="genus" reg="Betula">Betula</tp:taxon-name-part></tp:taxon-name></italic> stand on a disturbed site near the seashore in Helsinki, Finland (hemiboreal zone) where it was growing on rather thin twigs of <italic><tp:taxon-name><tp:taxon-name-part taxon-name-part-type="genus" reg="Sorbus">Sorbus</tp:taxon-name-part> <tp:taxon-name-part taxon-name-part-type="species" reg="aucuparia">aucuparia</tp:taxon-name-part></tp:taxon-name></italic>.</p></tp:treatment-sec><tp:treatment-sec sec-type="etymology" id="SECID0E2SDI"><title>Etymology.</title><p>Futilis (Lat.), fragile, insignificant.</p></tp:treatment-sec><tp:treatment-sec sec-type="Specimen examined" id="SECID0EATDI"><title>Specimen examined.</title><p>FINLAND: Uusimaa: (holotype, see above).</p></tp:treatment-sec><tp:treatment-sec sec-type="discussion" id="SECID0EFTDI"><title>Discussion.</title><p>While macroscopic features may be quite scanty, characteristic trimitic-looking subiculum, skeletal hyphae in trama and encrustations of dissepiment edge hyphae reveal <italic><tp:taxon-name><tp:taxon-name-part taxon-name-part-type="genus" reg="Skeletocutis">S.</tp:taxon-name-part> <tp:taxon-name-part taxon-name-part-type="species" reg="futilis">futilis</tp:taxon-name-part></tp:taxon-name></italic> to be a member of the <italic><tp:taxon-name><tp:taxon-name-part taxon-name-part-type="genus" reg="Skeletocutis">S.</tp:taxon-name-part> <tp:taxon-name-part taxon-name-part-type="species" reg="nivea">nivea</tp:taxon-name-part></tp:taxon-name></italic> complex. <italic><tp:taxon-name><tp:taxon-name-part taxon-name-part-type="genus" reg="Skeletocutis">S.</tp:taxon-name-part> <tp:taxon-name-part taxon-name-part-type="species" reg="futilis">futilis</tp:taxon-name-part></tp:taxon-name></italic> can be distinguished from other species in the complex by thicker spores.</p><p>In our analyses, <italic><tp:taxon-name><tp:taxon-name-part taxon-name-part-type="genus" reg="Skeletocutis">S.</tp:taxon-name-part> <tp:taxon-name-part taxon-name-part-type="species" reg="futilis">futilis</tp:taxon-name-part></tp:taxon-name></italic> constitutes a sister taxon to the rest of the <italic><tp:taxon-name><tp:taxon-name-part taxon-name-part-type="genus" reg="Skeletocutis">S.</tp:taxon-name-part> <tp:taxon-name-part taxon-name-part-type="species" reg="nivea">nivea</tp:taxon-name-part></tp:taxon-name></italic> complex. The clade also includes <tp:taxon-name><tp:taxon-name-part taxon-name-part-type="genus" reg="Skeletocutis">S.</tp:taxon-name-part> <tp:taxon-name-part taxon-name-part-type="uncertainty-rank">aff.</tp:taxon-name-part> <tp:taxon-name-part taxon-name-part-type="species" reg="futilis">futilis</tp:taxon-name-part></tp:taxon-name> in North America. Owing to the limited material available, we refrain from judging whether they represent geographic variation within one species or vicariant sister species. The voucher specimens of <tp:taxon-name><tp:taxon-name-part taxon-name-part-type="genus" reg="Skeletocutis">S.</tp:taxon-name-part> <tp:taxon-name-part taxon-name-part-type="uncertainty-rank">aff.</tp:taxon-name-part> <tp:taxon-name-part taxon-name-part-type="species" reg="futilis">futilis</tp:taxon-name-part></tp:taxon-name> (Lindner DLL2009-067; -068 (CFMR)) are in a rather poor condition, but it seems that the small size of basidiocarps and thick spores are as characteristic for <tp:taxon-name><tp:taxon-name-part taxon-name-part-type="genus" reg="Skeletocutis">S.</tp:taxon-name-part> <tp:taxon-name-part taxon-name-part-type="uncertainty-rank">aff.</tp:taxon-name-part> <tp:taxon-name-part taxon-name-part-type="species" reg="futilis">futilis</tp:taxon-name-part></tp:taxon-name> as they are for <italic><tp:taxon-name><tp:taxon-name-part taxon-name-part-type="genus" reg="Skeletocutis">S.</tp:taxon-name-part> <tp:taxon-name-part taxon-name-part-type="species" reg="futilis">futilis</tp:taxon-name-part></tp:taxon-name></italic>.</p></tp:treatment-sec><tp:treatment-sec><!--Section generated to contain objects referenced in tp:taxon-treatment.--><fig id="F8" position="float" orientation="portrait"><label>Figure 7.</label><caption><p>Spores of selected species in the <italic><tp:taxon-name><tp:taxon-name-part taxon-name-part-type="genus" reg="Skeletocutis">Skeletocutis</tp:taxon-name-part> <tp:taxon-name-part taxon-name-part-type="species" reg="nivea">nivea</tp:taxon-name-part></tp:taxon-name></italic> complex.</p></caption><graphic xmlns:xlink="http://www.w3.org/1999/xlink" xlink:href="mycokeys-36-045-g007.jpg" position="float" orientation="portrait" xlink:type="simple" id="oo_217667.jpg"/></fig></tp:treatment-sec></tp:taxon-treatment>
