# Supplementary material for: Cryptic species diversity in polypores: the Skeletocutis nivea species complex
Source: MycoKeys. 2018 Jul 18;(36):45–82. doi: 10.3897/mycokeys.36.27002 (PMC6060227; doi:10.3897/mycokeys.36.27002)
Supplement: XML Treatment for Skeletocutis impervia [file mycokeys.36.27002-treatment6.xml]

<!DOCTYPE tp:taxon-treatment
  PUBLIC "-//TaxonX//DTD Taxonomic Treatment Publishing DTD v0 20100105//EN" "tax-treatment-NSO.dtd">
<tp:taxon-treatment xmlns:tp="http://www.plazi.org/taxpub"><tp:treatment-meta><kwd-group><label>Taxon classification</label><kwd><named-content xmlns:xlink="http://www.w3.org/1999/xlink" content-type="kingdom">Fungi</named-content></kwd><kwd><named-content xmlns:xlink="http://www.w3.org/1999/xlink" content-type="order">Polyporales</named-content></kwd><kwd><named-content xmlns:xlink="http://www.w3.org/1999/xlink" content-type="family">Polyporaceae</named-content></kwd></kwd-group><mixed-citation publication-type="journal"><person-group><name><surname>Korhonen</surname><given-names>Aku</given-names></name><name><surname>Seelan</surname><given-names>Jaya Seelan Sathiya</given-names></name><name><surname>Miettinen</surname><given-names>Otto</given-names></name></person-group><article-title>Cryptic species diversity in polypores: the <italic><tp:taxon-name><tp:taxon-name-part taxon-name-part-type="genus" reg="Skeletocutis">Skeletocutis</tp:taxon-name-part> <tp:taxon-name-part taxon-name-part-type="species" reg="nivea">nivea</tp:taxon-name-part></tp:taxon-name></italic> species complex</article-title><source>MycoKeys</source><day>18</day><month>7</month><year>2018</year><volume>2018</volume><issue>36</issue><fpage>45</fpage><lpage>82</lpage><pub-id pub-id-type="doi">10.3897/mycokeys.36.27002</pub-id></mixed-citation></tp:treatment-meta><tp:nomenclature><tp:taxon-name>
            <tp:taxon-name-part taxon-name-part-type="genus" reg="Skeletocutis">Skeletocutis</tp:taxon-name-part>
            <tp:taxon-name-part taxon-name-part-type="species" reg="impervia">impervia</tp:taxon-name-part>
            <object-id xmlns:xlink="http://www.w3.org/1999/xlink" content-type="mycobank" xlink:type="simple">822246</object-id>
          </tp:taxon-name><tp:taxon-authority>Miettinen &amp; A. Korhonen</tp:taxon-authority><tp:taxon-status xmlns:xlink="http://www.w3.org/1999/xlink" xlink:type="simple">sp. nov.</tp:taxon-status></tp:nomenclature><tp:treatment-sec sec-type="Holotype" id="SECID0E5XDI"><title>Holotype.</title><p>Uganda. Western Reg.: Kabale Dist., Bwindi Impenetrable National Park, indet. angiosperm wood, 18 Nov 2002 Ipulet F1104 (O 918073, isotype H 7017125).</p></tp:treatment-sec><tp:treatment-sec sec-type="description" id="SECID0EDYDI"><title>Description.</title><p>
            <bold>Basidiocarps</bold> annual; half-resupinate; up to 6 mm thick; hard when dry, breaking apart neatly; pilei fleshy, protruding up to 5 mm; margin blunt; upper surface almost smooth, matted, white to cream coloured when young, turning ochraceous brown and finally blackish with age; context and subiculum whitish-cream to light greyish-brown; context up to 5 mm thick, zonate in longitudinal section with thin dark lines separating layers of growth; tube layer from up to 1 mm thick; pores (7–)8–9(–10) per mm.</p><p>
            <bold>Hyphal structure</bold>: skeletal hyphae in context 2.0–3.2(–4.1) µm wide, in subiculum (1.0–)2.0–3.0(–3.8) µm wide, in trama (1.0–)2.0–3.5(–4.9) µm wide, generative hyphae in trama 1.0–2.0 µm wide.</p><p>
            <bold>Basidiospores</bold> (2.8–)2.9–3.1×0.5–0.8 µm, L=2.97 µm, W=0.61 µm, Q’=(3.6–)3.8–6.0(–6.2), Q=4.85, n=30.</p></tp:treatment-sec><tp:treatment-sec sec-type="distribution" id="SECID0ETYDI"><title>Distribution and ecology.</title><p>The species is known only from the type specimen, collected from Bwindi Impenetrable National Park in Uganda where it was reportedly growing on rotting branches.</p></tp:treatment-sec><tp:treatment-sec sec-type="etymology" id="SECID0EYYDI"><title>Etymology.</title><p>Impervius (Lat.), impenetrable; the species is morphologically indistinguishable from its kins.</p></tp:treatment-sec><tp:treatment-sec sec-type="Specimen examined" id="SECID0E4YDI"><title>Specimen examined.</title><p>UGANDA. Western Reg.: (holotype, see above).</p></tp:treatment-sec></tp:taxon-treatment>
