# Supplementary material for: Cryptic species diversity in polypores: the Skeletocutis nivea species complex
Source: MycoKeys. 2018 Jul 18;(36):45–82. doi: 10.3897/mycokeys.36.27002 (PMC6060227; doi:10.3897/mycokeys.36.27002)
Supplement: XML Treatment for Skeletocutis ipuletii [file mycokeys.36.27002-treatment7.xml]

<!DOCTYPE tp:taxon-treatment
  PUBLIC "-//TaxonX//DTD Taxonomic Treatment Publishing DTD v0 20100105//EN" "tax-treatment-NSO.dtd">
<tp:taxon-treatment xmlns:tp="http://www.plazi.org/taxpub"><tp:treatment-meta><kwd-group><label>Taxon classification</label><kwd><named-content xmlns:xlink="http://www.w3.org/1999/xlink" content-type="kingdom">Fungi</named-content></kwd><kwd><named-content xmlns:xlink="http://www.w3.org/1999/xlink" content-type="order">Polyporales</named-content></kwd><kwd><named-content xmlns:xlink="http://www.w3.org/1999/xlink" content-type="family">Polyporaceae</named-content></kwd></kwd-group><mixed-citation publication-type="journal"><person-group><name><surname>Korhonen</surname><given-names>Aku</given-names></name><name><surname>Seelan</surname><given-names>Jaya Seelan Sathiya</given-names></name><name><surname>Miettinen</surname><given-names>Otto</given-names></name></person-group><article-title>Cryptic species diversity in polypores: the <italic><tp:taxon-name><tp:taxon-name-part taxon-name-part-type="genus" reg="Skeletocutis">Skeletocutis</tp:taxon-name-part> <tp:taxon-name-part taxon-name-part-type="species" reg="nivea">nivea</tp:taxon-name-part></tp:taxon-name></italic> species complex</article-title><source>MycoKeys</source><day>18</day><month>7</month><year>2018</year><volume>2018</volume><issue>36</issue><fpage>45</fpage><lpage>82</lpage><pub-id pub-id-type="doi">10.3897/mycokeys.36.27002</pub-id></mixed-citation></tp:treatment-meta><tp:nomenclature><tp:taxon-name>
            <tp:taxon-name-part taxon-name-part-type="genus" reg="Skeletocutis">Skeletocutis</tp:taxon-name-part>
            <tp:taxon-name-part taxon-name-part-type="species" reg="ipuletii">ipuletii</tp:taxon-name-part>
            <object-id xmlns:xlink="http://www.w3.org/1999/xlink" content-type="mycobank" xlink:type="simple">822247</object-id>
          </tp:taxon-name><tp:taxon-authority>Miettinen &amp; A. Korhonen</tp:taxon-authority><tp:taxon-status xmlns:xlink="http://www.w3.org/1999/xlink" xlink:type="simple">sp. nov.</tp:taxon-status></tp:nomenclature><tp:treatment-sec sec-type="Holotype" id="SECID0EK1DI"><title>Holotype.</title><p>Uganda. Western Reg.: Kabarole Dist., Kibale National Park, indet. angiosperm wood (leaning dead branch), 28 Oct 2002 Ipulet F761 (H 7017127, isotype O 918074).</p></tp:treatment-sec><tp:treatment-sec sec-type="description" id="SECID0EP1DI"><title>Description.</title><p>
            <bold>Basidiocarps</bold> annual; half-resupinate; up to 2.5 cm wide and 6 mm thick; hard when dry, breaking apart neatly; pilei fleshy, protruding up to 5 mm; margin blunt; upper surface almost smooth, matted, white to cream coloured when young, turning ochraceous brown; pore surface cream coloured with greyish tint deep within the tubes; context and subiculum whitish-cream to light greyish-brown; context up to 5 mm thick, faintly zonate in longitudinal section with thin dark lines separating layers of growth; tube layer up to 1.5 mm thick; pores 9–10(–11) per mm.</p><p>
            <bold>Hyphal structure</bold>: skeletal hyphae in context / subiculum 2.0–3.0(–3.6) µm wide, in trama (1.0–)2.0–4.1(–5.0) µm wide, generative hyphae in trama 1.0–2.0(–2.2) µm wide.</p><p>
            <bold>Basidiospores</bold> 2.8–3.4×0.5–0.7(–0.8) µm, L=2.96 µm, W=0.6 µm, Q’=(4.0–)4.1–6.0(–6.2), Q=4.97, n=30.</p></tp:treatment-sec><tp:treatment-sec sec-type="distribution" id="SECID0E61DI"><title>Distribution and ecology.</title><p>The species is known only from the type specimen, collected from Kibale National Park in Uganda, where it was reportedly growing on a leaning, dead branch.</p></tp:treatment-sec><tp:treatment-sec sec-type="etymology" id="SECID0EE2DI"><title>Etymology.</title><p>Named in honour of the pioneering Ugandan mycologist Perpetua Ipulet, who collected the type of this species.</p></tp:treatment-sec><tp:treatment-sec sec-type="Specimen examined" id="SECID0EJ2DI"><title>Specimen examined.</title><p>UGANDA. Western Reg.: (holotype, see above).</p></tp:treatment-sec></tp:taxon-treatment>
