# Supplementary material for: Cryptic species diversity in polypores: the Skeletocutis nivea species complex
Source: MycoKeys. 2018 Jul 18;(36):45–82. doi: 10.3897/mycokeys.36.27002 (PMC6060227; doi:10.3897/mycokeys.36.27002)
Supplement: XML Treatment for Skeletocutis lepida [file mycokeys.36.27002-treatment8.xml]

<!DOCTYPE tp:taxon-treatment
  PUBLIC "-//TaxonX//DTD Taxonomic Treatment Publishing DTD v0 20100105//EN" "tax-treatment-NSO.dtd">
<tp:taxon-treatment xmlns:tp="http://www.plazi.org/taxpub"><tp:treatment-meta><kwd-group><label>Taxon classification</label><kwd><named-content xmlns:xlink="http://www.w3.org/1999/xlink" content-type="kingdom">Fungi</named-content></kwd><kwd><named-content xmlns:xlink="http://www.w3.org/1999/xlink" content-type="order">Polyporales</named-content></kwd><kwd><named-content xmlns:xlink="http://www.w3.org/1999/xlink" content-type="family">Polyporaceae</named-content></kwd></kwd-group><mixed-citation publication-type="journal"><person-group><name><surname>Korhonen</surname><given-names>Aku</given-names></name><name><surname>Seelan</surname><given-names>Jaya Seelan Sathiya</given-names></name><name><surname>Miettinen</surname><given-names>Otto</given-names></name></person-group><article-title>Cryptic species diversity in polypores: the <italic><tp:taxon-name><tp:taxon-name-part taxon-name-part-type="genus" reg="Skeletocutis">Skeletocutis</tp:taxon-name-part> <tp:taxon-name-part taxon-name-part-type="species" reg="nivea">nivea</tp:taxon-name-part></tp:taxon-name></italic> species complex</article-title><source>MycoKeys</source><day>18</day><month>7</month><year>2018</year><volume>2018</volume><issue>36</issue><fpage>45</fpage><lpage>82</lpage><pub-id pub-id-type="doi">10.3897/mycokeys.36.27002</pub-id></mixed-citation></tp:treatment-meta><tp:nomenclature><tp:taxon-name>
            <tp:taxon-name-part taxon-name-part-type="genus" reg="Skeletocutis">Skeletocutis</tp:taxon-name-part>
            <tp:taxon-name-part taxon-name-part-type="species" reg="lepida">lepida</tp:taxon-name-part>
            <object-id xmlns:xlink="http://www.w3.org/1999/xlink" content-type="mycobank" xlink:type="simple">822248</object-id>
          </tp:taxon-name><tp:taxon-authority>A. Korhonen &amp; Miettinen</tp:taxon-authority><tp:taxon-status xmlns:xlink="http://www.w3.org/1999/xlink" xlink:type="simple">sp. nov.</tp:taxon-status><xref ref-type="fig" rid="F7">Figure 6A</xref></tp:nomenclature><tp:treatment-sec sec-type="Holotype" id="SECID0E23DI"><title>Holotype.</title><p>Japan. Kansai Reg.: Shiga Prefecture, Otsu, indet. angiosperm wood, 7 Nov 2013 Schigel 7684 &amp; Nakamori, Tanaka, Nakano (H 7008661, isotype TFM).</p></tp:treatment-sec><tp:treatment-sec sec-type="description" id="SECID0EA4DI"><title>Description.</title><p>
            <bold>Basidiocarps</bold> annual; half-resupinate; pilei up to 3 cm wide, nodulous or up to 4 mm thick and fleshy, blunt edged; upper surface slightly rough, matted, white to cream coloured when young, turning ochraceous; context faintly zonate in longitudinal section with thin dark lines separating layers of growth; tube layer up to 1 mm thick; pores (7–)8–9(–10) per mm.</p><p>
            <bold>Hyphal structure</bold>: skeletal hyphae in context / subiculum (1.0–)2.0–3.3(–4.0) µm wide, in trama (1.0–)2.0–3.5(–4.9) µm wide, generative hyphae in trama 1.0–2.2(–3.0) µm wide.</p><p>
            <bold>Basidiospores</bold> See general description of microscopic structures; (2.8–)2.9–3.0(–3.1)×0.5–0.6 µm, L=2.95 µm, W=0.55 µm, Q’=4.8–6.0, Q=5.36, n=90/3.</p></tp:treatment-sec><tp:treatment-sec sec-type="distribution" id="SECID0EQ4DI"><title>Distribution and ecology.</title><p>Available material is limited but suggests a temperate East Asian distribution. Russian specimens represent rather small basidiocarps that were collected from thin, fallen angiosperm branches. The holotype from Japan is a sturdier basidiocarp that was probably growing on a thick branch or a log.</p></tp:treatment-sec><tp:treatment-sec sec-type="etymology" id="SECID0EV4DI"><title>Etymology.</title><p>Lepidus (Lat.), charming, nice, elegant.</p></tp:treatment-sec><tp:treatment-sec sec-type="material" id="SECID0E14DI"><title>Specimens examined.</title><p>JAPAN. Kansai Reg.: (holotype, see above). RUSSIA. Khabarovsk Reg.: Khabarovsk Dist., Malyi Niran, <italic><tp:taxon-name><tp:taxon-name-part taxon-name-part-type="genus" reg="Tilia">Tilia</tp:taxon-name-part> <tp:taxon-name-part taxon-name-part-type="species" reg="amurensis">amurensis</tp:taxon-name-part></tp:taxon-name></italic>, 7 Aug 2012 Spirin 4989 (H); Solnechny Dist., Boktor, <italic><tp:taxon-name><tp:taxon-name-part taxon-name-part-type="genus" reg="Quercus">Quercus</tp:taxon-name-part> <tp:taxon-name-part taxon-name-part-type="species" reg="mongolica">mongolica</tp:taxon-name-part></tp:taxon-name></italic>, 8 Aug 2011 Spirin 3964 (H).</p></tp:treatment-sec><tp:treatment-sec><!--Section generated to contain objects referenced in tp:taxon-treatment.--><fig id="F7" position="float" orientation="portrait"><label>Figure 6.</label><caption><p>Microscopic structures of the <italic><tp:taxon-name><tp:taxon-name-part taxon-name-part-type="genus" reg="Skeletocutis">Skeletocutis</tp:taxon-name-part> <tp:taxon-name-part taxon-name-part-type="species" reg="nivea">nivea</tp:taxon-name-part></tp:taxon-name></italic> complex. <bold>A</bold> <italic><tp:taxon-name><tp:taxon-name-part taxon-name-part-type="genus" reg="Skeletocutis">S.</tp:taxon-name-part> <tp:taxon-name-part taxon-name-part-type="species" reg="lepida">lepida</tp:taxon-name-part></tp:taxon-name></italic>, tramal skeletal hypha amongst generative hyphae (holotype) <bold>B</bold> <italic><tp:taxon-name><tp:taxon-name-part taxon-name-part-type="genus" reg="Skeletocutis">S.</tp:taxon-name-part> <tp:taxon-name-part taxon-name-part-type="species" reg="semipileata">semipileata</tp:taxon-name-part></tp:taxon-name></italic>, ends of generative and skeletal hyphae in trama (Miettinen 17135) <bold>C</bold> <italic><tp:taxon-name><tp:taxon-name-part taxon-name-part-type="genus" reg="Skeletocutis">S.</tp:taxon-name-part> <tp:taxon-name-part taxon-name-part-type="species" reg="nemoralis">nemoralis</tp:taxon-name-part></tp:taxon-name></italic>, tube trama and hymenium (holotype) <bold>D</bold> <italic><tp:taxon-name><tp:taxon-name-part taxon-name-part-type="genus" reg="Skeletocutis">S.</tp:taxon-name-part> <tp:taxon-name-part taxon-name-part-type="species" reg="nivea">nivea</tp:taxon-name-part></tp:taxon-name></italic>, tube trama and hymenium with encrusted generocystidia (epitype) <bold>E</bold> <italic><tp:taxon-name><tp:taxon-name-part taxon-name-part-type="genus" reg="Skeletocutis">S.</tp:taxon-name-part> <tp:taxon-name-part taxon-name-part-type="species" reg="nivea">nivea</tp:taxon-name-part></tp:taxon-name></italic>, basidia (Miettinen 16350) <bold>F</bold> <italic><tp:taxon-name><tp:taxon-name-part taxon-name-part-type="genus" reg="Skeletocutis">S.</tp:taxon-name-part> <tp:taxon-name-part taxon-name-part-type="species" reg="semipileata">semipileata</tp:taxon-name-part></tp:taxon-name></italic>, basidia (epitype) <bold>G</bold> <italic><tp:taxon-name><tp:taxon-name-part taxon-name-part-type="genus" reg="Skeletocutis">S.</tp:taxon-name-part> <tp:taxon-name-part taxon-name-part-type="species" reg="cummata">cummata</tp:taxon-name-part></tp:taxon-name></italic>, the largest basidia in the the <italic><tp:taxon-name><tp:taxon-name-part taxon-name-part-type="genus" reg="Skeletocutis">S.</tp:taxon-name-part> <tp:taxon-name-part taxon-name-part-type="species" reg="nivea">nivea</tp:taxon-name-part></tp:taxon-name></italic> complex (Niemelä 9088).</p></caption><graphic xmlns:xlink="http://www.w3.org/1999/xlink" xlink:href="mycokeys-36-045-g006.jpg" position="float" orientation="portrait" xlink:type="simple" id="oo_217666.jpg"/></fig></tp:treatment-sec></tp:taxon-treatment>
