# Supplementary material for: Cryptic species diversity in polypores: the Skeletocutis nivea species complex
Source: MycoKeys. 2018 Jul 18;(36):45–82. doi: 10.3897/mycokeys.36.27002 (PMC6060227; doi:10.3897/mycokeys.36.27002)
Supplement: XML Treatment for Skeletocutis nemoralis [file mycokeys.36.27002-treatment9.xml]

<!DOCTYPE tp:taxon-treatment
  PUBLIC "-//TaxonX//DTD Taxonomic Treatment Publishing DTD v0 20100105//EN" "tax-treatment-NSO.dtd">
<tp:taxon-treatment xmlns:tp="http://www.plazi.org/taxpub"><tp:treatment-meta><kwd-group><label>Taxon classification</label><kwd><named-content xmlns:xlink="http://www.w3.org/1999/xlink" content-type="kingdom">Fungi</named-content></kwd><kwd><named-content xmlns:xlink="http://www.w3.org/1999/xlink" content-type="order">Polyporales</named-content></kwd><kwd><named-content xmlns:xlink="http://www.w3.org/1999/xlink" content-type="family">Polyporaceae</named-content></kwd></kwd-group><mixed-citation publication-type="journal"><person-group><name><surname>Korhonen</surname><given-names>Aku</given-names></name><name><surname>Seelan</surname><given-names>Jaya Seelan Sathiya</given-names></name><name><surname>Miettinen</surname><given-names>Otto</given-names></name></person-group><article-title>Cryptic species diversity in polypores: the <italic><tp:taxon-name><tp:taxon-name-part taxon-name-part-type="genus" reg="Skeletocutis">Skeletocutis</tp:taxon-name-part> <tp:taxon-name-part taxon-name-part-type="species" reg="nivea">nivea</tp:taxon-name-part></tp:taxon-name></italic> species complex</article-title><source>MycoKeys</source><day>18</day><month>7</month><year>2018</year><volume>2018</volume><issue>36</issue><fpage>45</fpage><lpage>82</lpage><pub-id pub-id-type="doi">10.3897/mycokeys.36.27002</pub-id></mixed-citation></tp:treatment-meta><tp:nomenclature><tp:taxon-name>
            <tp:taxon-name-part taxon-name-part-type="genus" reg="Skeletocutis">Skeletocutis</tp:taxon-name-part>
            <tp:taxon-name-part taxon-name-part-type="species" reg="nemoralis">nemoralis</tp:taxon-name-part>
            <object-id xmlns:xlink="http://www.w3.org/1999/xlink" content-type="mycobank" xlink:type="simple">822249</object-id>
          </tp:taxon-name><tp:taxon-authority>A. Korhonen &amp; Miettinen</tp:taxon-authority><tp:taxon-status xmlns:xlink="http://www.w3.org/1999/xlink" xlink:type="simple">sp. nov.</tp:taxon-status><xref ref-type="fig" rid="F5">Figures 4A–B</xref><xref ref-type="fig" rid="F7">, 6C</xref><xref ref-type="fig" rid="F8">, 7</xref></tp:nomenclature><tp:treatment-sec sec-type="Holotype" id="SECID0EMAAK"><title>Holotype.</title><p>Finland. Åland: Lemland, Nåtö, <italic><tp:taxon-name><tp:taxon-name-part taxon-name-part-type="genus" reg="Fraxinus">Fraxinus</tp:taxon-name-part> <tp:taxon-name-part taxon-name-part-type="species" reg="excelsior">excelsior</tp:taxon-name-part></tp:taxon-name></italic> (fallen branch), 9 Oct 2012 Korhonen 90 (H 7008662).</p><p>
            <bold>Basidiocarps</bold> annual; resupinate to half-resupinate; bone hard when dry, breaking apart neatly; resupinate basidiocarps up to 10+ cm wide; pilei nodulous to shelf-shaped, often laterally fused and fleshy, protruding up to 1.3 cm; sterile margin often quite pronounced especially in resupinate part; upper surface slightly rough, matted, white to cream coloured when young, turning ochraceous and finally blackish with age; pore surface sometimes with a greenish-grey or turquoise tint emerging within the tubes especially in the pileate part but sometimes in scattered blotches; context sometimes faintly zonate in longitudinal section; tube layer up to 2 mm thick; pores (6–)7–8(–10) per mm.</p><p>
            <bold>Hyphal structure</bold>: skeletal hyphae in context / subiculum (1.0–)2.0–3.0(–4.0) µm wide, in trama (1.0–)2.0–3.9(–5.0) µm wide, generative hyphae in trama 1.0–2.2(–2.9) µm wide.</p><p>
            <bold>Basidiospores</bold> (2.8–)2.9–3.2(–4.0)×(0.4–)0.5–0.6(–0.7) µm, L=3.04 µm, W=0.56 µm, Q’=(4.1–)4.8–6.3(–7.8), Q=5.47, n=390/13.</p></tp:treatment-sec><tp:treatment-sec sec-type="distribution" id="SECID0EJBAK"><title>Distribution and ecology.</title><p>Temperate Eurasia, found in Europe, Iran and Japan; on angiosperm wood, especially <italic><tp:taxon-name><tp:taxon-name-part taxon-name-part-type="genus" reg="Fraxinus">Fraxinus</tp:taxon-name-part></tp:taxon-name></italic>, preferring coarse substrates like thick branches or even logs.</p></tp:treatment-sec><tp:treatment-sec sec-type="etymology" id="SECID0EWBAK"><title>Etymology.</title><p>Refers to the distribution area of the species in the nemoral zone.</p></tp:treatment-sec><tp:treatment-sec sec-type="material" id="SECID0E2BAK"><title>Specimens examined.</title><p>FINLAND. Åland: Jomala, Ramsholm, <italic><tp:taxon-name><tp:taxon-name-part taxon-name-part-type="genus" reg="Fraxinus">Fraxinus</tp:taxon-name-part> <tp:taxon-name-part taxon-name-part-type="species" reg="excelsior">excelsior</tp:taxon-name-part></tp:taxon-name></italic> (fallen branch), 10 Oct 2012 Korhonen 100 (H); <italic>103</italic> (H); Lemland, Nåtö, <italic><tp:taxon-name><tp:taxon-name-part taxon-name-part-type="genus" reg="Fraxinus">F.</tp:taxon-name-part> <tp:taxon-name-part taxon-name-part-type="species" reg="excelsior">excelsior</tp:taxon-name-part></tp:taxon-name></italic> (fallen branch) 9 Oct 2012 Korhonen 86 (H); 89 (H); (holotype, see above); <italic><tp:taxon-name><tp:taxon-name-part taxon-name-part-type="genus" reg="Corylus">Corylus</tp:taxon-name-part> <tp:taxon-name-part taxon-name-part-type="species" reg="avellana">avellana</tp:taxon-name-part></tp:taxon-name></italic> (fallen branch) Korhonen 93 (H). NORWAY. Møre og Romsdal: Sunndal, <italic><tp:taxon-name><tp:taxon-name-part taxon-name-part-type="genus" reg="Populus">Populus</tp:taxon-name-part> <tp:taxon-name-part taxon-name-part-type="species" reg="tremula">tremula</tp:taxon-name-part></tp:taxon-name></italic>, 24 Sep 2008 Gaarder 5257 (O 288578); Nord-Trøndelag: Verdal, <italic><tp:taxon-name><tp:taxon-name-part taxon-name-part-type="genus" reg="Sorbus">Sorbus</tp:taxon-name-part> <tp:taxon-name-part taxon-name-part-type="species" reg="aucuparia">aucuparia</tp:taxon-name-part></tp:taxon-name></italic>, 30 Aug 2006 Klepsland JK06-S080 (O 284195); Sogn og Fjordane: Aurland, <italic><tp:taxon-name><tp:taxon-name-part taxon-name-part-type="genus" reg="Tilia">Tilia</tp:taxon-name-part> <tp:taxon-name-part taxon-name-part-type="species" reg="cordata">cordata</tp:taxon-name-part></tp:taxon-name></italic>, 10 Jul 2004 Brandrud 149-04 (O 166204). POLAND. Podlaskie Voivodeship: Białowieża National Park, <italic><tp:taxon-name><tp:taxon-name-part taxon-name-part-type="genus" reg="Carpinus">Carpinus</tp:taxon-name-part> <tp:taxon-name-part taxon-name-part-type="species" reg="betulus">betulus</tp:taxon-name-part></tp:taxon-name></italic> (fallen branch), 15 Sep 2012 Korhonen 35 (H); <italic><tp:taxon-name><tp:taxon-name-part taxon-name-part-type="genus" reg="Fraxinus">F.</tp:taxon-name-part> <tp:taxon-name-part taxon-name-part-type="species" reg="excelsior">excelsior</tp:taxon-name-part></tp:taxon-name></italic> (fallen branch), 15 Sep 2012 Korhonen 28 (H); 31 (H); 18 Sep 2012 Korhonen 83 (H).</p></tp:treatment-sec><tp:treatment-sec sec-type="discussion" id="SECID0E2EAK"><title>Discussion.</title><p>
            <italic><tp:taxon-name><tp:taxon-name-part taxon-name-part-type="genus" reg="Skeletocutis">S.</tp:taxon-name-part> <tp:taxon-name-part taxon-name-part-type="species" reg="nemoralis">nemoralis</tp:taxon-name-part></tp:taxon-name></italic> shares its wide distribution in Eurasia with similar-looking <italic><tp:taxon-name><tp:taxon-name-part taxon-name-part-type="genus" reg="Skeletocutis">S.</tp:taxon-name-part> <tp:taxon-name-part taxon-name-part-type="species" reg="semipileata">semipileata.</tp:taxon-name-part></tp:taxon-name></italic> Both species tend to form rather large, half-resupinate basidiocarps with fleshy pilei. <italic><tp:taxon-name><tp:taxon-name-part taxon-name-part-type="genus" reg="Skeletocutis">S.</tp:taxon-name-part> <tp:taxon-name-part taxon-name-part-type="species" reg="nemoralis">nemoralis</tp:taxon-name-part></tp:taxon-name></italic> has slightly larger spores and pores than <italic><tp:taxon-name><tp:taxon-name-part taxon-name-part-type="genus" reg="Skeletocutis">S.</tp:taxon-name-part> <tp:taxon-name-part taxon-name-part-type="species" reg="semipileata">semipileata</tp:taxon-name-part></tp:taxon-name></italic>, but the distinction is probably too small for definitive identification.</p><p>In Europe, <italic><tp:taxon-name><tp:taxon-name-part taxon-name-part-type="genus" reg="Skeletocutis">S.</tp:taxon-name-part> <tp:taxon-name-part taxon-name-part-type="species" reg="nemoralis">nemoralis</tp:taxon-name-part></tp:taxon-name></italic> does not reach as far to the northeast as <italic><tp:taxon-name><tp:taxon-name-part taxon-name-part-type="genus" reg="Skeletocutis">S.</tp:taxon-name-part> <tp:taxon-name-part taxon-name-part-type="species" reg="semipileata">semipileata</tp:taxon-name-part></tp:taxon-name></italic> and appears to be missing in continental Finland. At its north-eastern outpost in Åland Islands, <italic><tp:taxon-name><tp:taxon-name-part taxon-name-part-type="genus" reg="Skeletocutis">S.</tp:taxon-name-part> <tp:taxon-name-part taxon-name-part-type="species" reg="nemoralis">nemoralis</tp:taxon-name-part></tp:taxon-name></italic> is rather common, especially in old coppice meadows where it prefers the wood of <italic><tp:taxon-name><tp:taxon-name-part taxon-name-part-type="genus" reg="Fraxinus">Fraxinus</tp:taxon-name-part></tp:taxon-name></italic>.</p></tp:treatment-sec><tp:treatment-sec><!--Section generated to contain objects referenced in tp:taxon-treatment.--><fig id="F5" position="float" orientation="portrait"><label>Figure 4.</label><caption><p>Fruiting bodies of the <italic><tp:taxon-name><tp:taxon-name-part taxon-name-part-type="genus" reg="Skeletocutis">Skeletocutis</tp:taxon-name-part> <tp:taxon-name-part taxon-name-part-type="species" reg="nivea">nivea</tp:taxon-name-part></tp:taxon-name></italic> complex. <bold>A</bold> <italic><tp:taxon-name><tp:taxon-name-part taxon-name-part-type="genus" reg="Skeletocutis">S.</tp:taxon-name-part> <tp:taxon-name-part taxon-name-part-type="species" reg="nemoralis">nemoralis</tp:taxon-name-part></tp:taxon-name></italic>, Korhonen 86 <bold>B</bold> <italic><tp:taxon-name><tp:taxon-name-part taxon-name-part-type="genus" reg="Skeletocutis">S.</tp:taxon-name-part> <tp:taxon-name-part taxon-name-part-type="species" reg="nemoralis">nemoralis</tp:taxon-name-part></tp:taxon-name></italic>, Korhonen 89 <bold>C</bold> <italic><tp:taxon-name><tp:taxon-name-part taxon-name-part-type="genus" reg="Skeletocutis">S.</tp:taxon-name-part> <tp:taxon-name-part taxon-name-part-type="species" reg="nivea">nivea</tp:taxon-name-part></tp:taxon-name></italic>, epitype <bold>D</bold> <italic><tp:taxon-name><tp:taxon-name-part taxon-name-part-type="genus" reg="Skeletocutis">S.</tp:taxon-name-part> <tp:taxon-name-part taxon-name-part-type="species" reg="nivea">nivea</tp:taxon-name-part></tp:taxon-name></italic>, Miettinen 16350 <bold>E</bold> <italic><tp:taxon-name><tp:taxon-name-part taxon-name-part-type="genus" reg="Skeletocutis">S.</tp:taxon-name-part> <tp:taxon-name-part taxon-name-part-type="species" reg="semipileata">semipileata</tp:taxon-name-part></tp:taxon-name></italic> with a characteristic bluish colour on pore surface, epitype <bold>F</bold> <italic><tp:taxon-name><tp:taxon-name-part taxon-name-part-type="genus" reg="Skeletocutis">S.</tp:taxon-name-part> <tp:taxon-name-part taxon-name-part-type="species" reg="unguina">unguina</tp:taxon-name-part></tp:taxon-name></italic>, holotype.</p></caption><graphic xmlns:xlink="http://www.w3.org/1999/xlink" xlink:href="mycokeys-36-045-g004.jpg" position="float" orientation="portrait" xlink:type="simple" id="oo_217664.jpg"/></fig><fig id="F7" position="float" orientation="portrait"><label>Figure 6.</label><caption><p>Microscopic structures of the <italic><tp:taxon-name><tp:taxon-name-part taxon-name-part-type="genus" reg="Skeletocutis">Skeletocutis</tp:taxon-name-part> <tp:taxon-name-part taxon-name-part-type="species" reg="nivea">nivea</tp:taxon-name-part></tp:taxon-name></italic> complex. <bold>A</bold> <italic><tp:taxon-name><tp:taxon-name-part taxon-name-part-type="genus" reg="Skeletocutis">S.</tp:taxon-name-part> <tp:taxon-name-part taxon-name-part-type="species" reg="lepida">lepida</tp:taxon-name-part></tp:taxon-name></italic>, tramal skeletal hypha amongst generative hyphae (holotype) <bold>B</bold> <italic><tp:taxon-name><tp:taxon-name-part taxon-name-part-type="genus" reg="Skeletocutis">S.</tp:taxon-name-part> <tp:taxon-name-part taxon-name-part-type="species" reg="semipileata">semipileata</tp:taxon-name-part></tp:taxon-name></italic>, ends of generative and skeletal hyphae in trama (Miettinen 17135) <bold>C</bold> <italic><tp:taxon-name><tp:taxon-name-part taxon-name-part-type="genus" reg="Skeletocutis">S.</tp:taxon-name-part> <tp:taxon-name-part taxon-name-part-type="species" reg="nemoralis">nemoralis</tp:taxon-name-part></tp:taxon-name></italic>, tube trama and hymenium (holotype) <bold>D</bold> <italic><tp:taxon-name><tp:taxon-name-part taxon-name-part-type="genus" reg="Skeletocutis">S.</tp:taxon-name-part> <tp:taxon-name-part taxon-name-part-type="species" reg="nivea">nivea</tp:taxon-name-part></tp:taxon-name></italic>, tube trama and hymenium with encrusted generocystidia (epitype) <bold>E</bold> <italic><tp:taxon-name><tp:taxon-name-part taxon-name-part-type="genus" reg="Skeletocutis">S.</tp:taxon-name-part> <tp:taxon-name-part taxon-name-part-type="species" reg="nivea">nivea</tp:taxon-name-part></tp:taxon-name></italic>, basidia (Miettinen 16350) <bold>F</bold> <italic><tp:taxon-name><tp:taxon-name-part taxon-name-part-type="genus" reg="Skeletocutis">S.</tp:taxon-name-part> <tp:taxon-name-part taxon-name-part-type="species" reg="semipileata">semipileata</tp:taxon-name-part></tp:taxon-name></italic>, basidia (epitype) <bold>G</bold> <italic><tp:taxon-name><tp:taxon-name-part taxon-name-part-type="genus" reg="Skeletocutis">S.</tp:taxon-name-part> <tp:taxon-name-part taxon-name-part-type="species" reg="cummata">cummata</tp:taxon-name-part></tp:taxon-name></italic>, the largest basidia in the the <italic><tp:taxon-name><tp:taxon-name-part taxon-name-part-type="genus" reg="Skeletocutis">S.</tp:taxon-name-part> <tp:taxon-name-part taxon-name-part-type="species" reg="nivea">nivea</tp:taxon-name-part></tp:taxon-name></italic> complex (Niemelä 9088).</p></caption><graphic xmlns:xlink="http://www.w3.org/1999/xlink" xlink:href="mycokeys-36-045-g006.jpg" position="float" orientation="portrait" xlink:type="simple" id="oo_217666.jpg"/></fig><fig id="F8" position="float" orientation="portrait"><label>Figure 7.</label><caption><p>Spores of selected species in the <italic><tp:taxon-name><tp:taxon-name-part taxon-name-part-type="genus" reg="Skeletocutis">Skeletocutis</tp:taxon-name-part> <tp:taxon-name-part taxon-name-part-type="species" reg="nivea">nivea</tp:taxon-name-part></tp:taxon-name></italic> complex.</p></caption><graphic xmlns:xlink="http://www.w3.org/1999/xlink" xlink:href="mycokeys-36-045-g007.jpg" position="float" orientation="portrait" xlink:type="simple" id="oo_217667.jpg"/></fig></tp:treatment-sec></tp:taxon-treatment>
