# Supplementary material for: Cryptic species diversity in polypores: the Skeletocutis nivea species complex
Source: MycoKeys. 2018 Jul 18;(36):45–82. doi: 10.3897/mycokeys.36.27002 (PMC6060227; doi:10.3897/mycokeys.36.27002)
Supplement: XML Treatment for Skeletocutis nivea [file mycokeys.36.27002-treatment10.xml]

<!DOCTYPE tp:taxon-treatment
  PUBLIC "-//TaxonX//DTD Taxonomic Treatment Publishing DTD v0 20100105//EN" "tax-treatment-NSO.dtd">
<tp:taxon-treatment xmlns:tp="http://www.plazi.org/taxpub"><tp:treatment-meta><kwd-group><label>Taxon classification</label><kwd><named-content xmlns:xlink="http://www.w3.org/1999/xlink" content-type="kingdom">Fungi</named-content></kwd><kwd><named-content xmlns:xlink="http://www.w3.org/1999/xlink" content-type="order">Polyporales</named-content></kwd><kwd><named-content xmlns:xlink="http://www.w3.org/1999/xlink" content-type="family">Polyporaceae</named-content></kwd></kwd-group><mixed-citation publication-type="journal"><person-group><name><surname>Korhonen</surname><given-names>Aku</given-names></name><name><surname>Seelan</surname><given-names>Jaya Seelan Sathiya</given-names></name><name><surname>Miettinen</surname><given-names>Otto</given-names></name></person-group><article-title>Cryptic species diversity in polypores: the <italic><tp:taxon-name><tp:taxon-name-part taxon-name-part-type="genus" reg="Skeletocutis">Skeletocutis</tp:taxon-name-part> <tp:taxon-name-part taxon-name-part-type="species" reg="nivea">nivea</tp:taxon-name-part></tp:taxon-name></italic> species complex</article-title><source>MycoKeys</source><day>18</day><month>7</month><year>2018</year><volume>2018</volume><issue>36</issue><fpage>45</fpage><lpage>82</lpage><pub-id pub-id-type="doi">10.3897/mycokeys.36.27002</pub-id></mixed-citation></tp:treatment-meta><tp:nomenclature><tp:taxon-name>
            <tp:taxon-name-part taxon-name-part-type="genus" reg="Skeletocutis">Skeletocutis</tp:taxon-name-part>
            <tp:taxon-name-part taxon-name-part-type="species" reg="nivea">nivea</tp:taxon-name-part>
          </tp:taxon-name><tp:taxon-authority>(Jungh.) Jean Keller, Persoonia 10(3): 353 (1979).</tp:taxon-authority><xref ref-type="fig" rid="F5">Figures 4C–D</xref><xref ref-type="fig" rid="F7">, 6D–E</xref><xref ref-type="fig" rid="F8">, 7</xref></tp:nomenclature><tp:treatment-sec sec-type="Basionym" id="SECID0EHJAK"><title>Basionym.</title><p>
            <italic><tp:taxon-name><tp:taxon-name-part taxon-name-part-type="genus" reg="Polyporus">Polyporus</tp:taxon-name-part> <tp:taxon-name-part taxon-name-part-type="species" reg="niveus">niveus</tp:taxon-name-part></tp:taxon-name></italic> Jungh. Praemissa in floram cryptogamicam Javae insulae: 48 (1838).</p></tp:treatment-sec><tp:treatment-sec sec-type="Holotype" id="SECID0EYJAK"><title>Holotype.</title><p>Indonesia. Central Java: Mount Merapi, Junghuhn 44 (L).</p></tp:treatment-sec><tp:treatment-sec sec-type="Epitype" id="SECID0E4JAK"><title>Epitype.</title><p>Indonesia. Central Java: Mount Lawu, alt. 2130 m, old-growth montane forest dominated by <italic><tp:taxon-name><tp:taxon-name-part taxon-name-part-type="genus" reg="Castanopsis">Castanopsis</tp:taxon-name-part> <tp:taxon-name-part taxon-name-part-type="species" reg="javanica">javanica</tp:taxon-name-part></tp:taxon-name></italic>, indet. angiosperm wood (fallen branch), 22 May 2014 Miettinen 18217 (BO, designated here, duplicate H 7008663). <ext-link xmlns:xlink="http://www.w3.org/1999/xlink" xlink:type="simple" ext-link-type="uri" xlink:href="http://www.mycobank.org/Biolomics.aspx?Table=Mycobank&amp;MycoBankNr_=T378098">MycoBank No. MBT378098</ext-link></p></tp:treatment-sec><tp:treatment-sec sec-type="description" id="SECID0EOKAK"><title>Description.</title><p>
            <bold>Basidiocarps</bold> annual; half-resupinate; hard when dry, breaking apart neatly; pilei nodulous to shelf-shaped, sometimes laterally fused and quite fleshy, up to 2 cm wide and 5 mm thick, protruding up to 1.3 cm, often connected to wider resupinate part; upper surface almost smooth to slightly rough, matted, white to cream coloured when young, turning ochraceous and finally blackish with age; pore surface often with a greenish-grey or turquoise tint emerging within the tubes particularly in the pileate part but often in scattered blotches; context and subiculum coriaceous, white; context sometimes faintly zonate in longitudinal section; tube layer up to 1 mm thick; pores (7–)8–10(–13) per mm.</p><p>
            <bold>Hyphal structure</bold>: trama dimitic but sometimes seemingly monomitic with slightly sclerified generative hyphae or sometimes clearly dimitic with solid skeletal hyphae; skeletal hyphae in context / subiculum (1.0–)2.0–3.0(–3.9) µm wide, in trama (1.0–)2.0–3.5(–4.9) µm wide, but only 2–3 µm wide and solid in specimens from New Zealand, generative hyphae in trama 1.0–2.3(–2.8) µm wide.</p><p>
            <bold>Basidiospores</bold> (2.7–)2.8–3.2(–3.7)×0.5–0.7(–0.8) µm, L=2.96 µm, W=0.56 µm, Q’=(3.9–)4.3–6.0(–6.2), Q=5.27, n=125/5.</p></tp:treatment-sec><tp:treatment-sec sec-type="distribution" id="SECID0E5KAK"><title>Distribution and ecology.</title><p>From tropical southeast Asia to subtropical New Zealand in the south and temperate China in the north, on angiosperm wood.</p></tp:treatment-sec><tp:treatment-sec sec-type="material" id="SECID0EDLAK"><title>Specimens examined.</title><p>CHINA. Jilin: Antu, Changbai Mountains, alt. 1100 m, <italic><tp:taxon-name><tp:taxon-name-part taxon-name-part-type="genus" reg="Alnus">Alnus</tp:taxon-name-part></tp:taxon-name></italic> sp. (fallen tree crown), 27 Aug 2015 Miettinen 10579.1 (H). INDONESIA. Central Java: (epitype, see above); alt. 2180 m, old-growth montane forest dominated by <italic><tp:taxon-name><tp:taxon-name-part taxon-name-part-type="genus" reg="Castanopsis">Castanopsis</tp:taxon-name-part> <tp:taxon-name-part taxon-name-part-type="species" reg="javanica">javanica</tp:taxon-name-part></tp:taxon-name></italic>, indet. angiosperm wood (fallen tree), 22 May 2014 Miettinen 18255 (ANDA, H); (holotype, see above). MALAYSIA. Sabah: Kinabalu Park, alt. 1675 m, lower montane forest, indet. angiosperm wood, 17 Jun 2013 Miettinen 16350 (<abbrev xmlns:xlink="http://www.w3.org/1999/xlink" xlink:title="single nucleotide polymorphisms" xlink:type="simple">SNP</abbrev>, H). NEW ZEALAND. Auckland: Hunua Ranges, indet. angiosperm wood, 19 Mar 1996 Ryvarden 38171 (O 916495); 38177 (O 916496).</p></tp:treatment-sec><tp:treatment-sec sec-type="discussion" id="SECID0E2LAK"><title>Discussion.</title><p>The holotype of <italic><tp:taxon-name><tp:taxon-name-part taxon-name-part-type="genus" reg="Skeletocutis">S.</tp:taxon-name-part> <tp:taxon-name-part taxon-name-part-type="species" reg="nivea">nivea</tp:taxon-name-part></tp:taxon-name></italic> is sterile but it possesses the encrusted generocystidia and arbuscule-like ‘binding hyphae’ characteristic to the <italic><tp:taxon-name><tp:taxon-name-part taxon-name-part-type="genus" reg="Skeletocutis">S.</tp:taxon-name-part> <tp:taxon-name-part taxon-name-part-type="species" reg="nivea">nivea</tp:taxon-name-part></tp:taxon-name></italic> complex. Specimens from New Zealand represent a disjunct population and exhibit aberrant hyphal morphology with clearly dimitic trama. However, they do not stand out phylogenetically (in <abbrev xmlns:xlink="http://www.w3.org/1999/xlink" xlink:title="internal transcribed spacer" id="ABBRID0EXMAK" xlink:type="simple">ITS</abbrev>) from the rest of <italic><tp:taxon-name><tp:taxon-name-part taxon-name-part-type="genus" reg="Skeletocutis">S.</tp:taxon-name-part> <tp:taxon-name-part taxon-name-part-type="species" reg="nivea">nivea</tp:taxon-name-part></tp:taxon-name></italic>.</p></tp:treatment-sec><tp:treatment-sec><!--Section generated to contain objects referenced in tp:taxon-treatment.--><fig id="F5" position="float" orientation="portrait"><label>Figure 4.</label><caption><p>Fruiting bodies of the <italic><tp:taxon-name><tp:taxon-name-part taxon-name-part-type="genus" reg="Skeletocutis">Skeletocutis</tp:taxon-name-part> <tp:taxon-name-part taxon-name-part-type="species" reg="nivea">nivea</tp:taxon-name-part></tp:taxon-name></italic> complex. <bold>A</bold> <italic><tp:taxon-name><tp:taxon-name-part taxon-name-part-type="genus" reg="Skeletocutis">S.</tp:taxon-name-part> <tp:taxon-name-part taxon-name-part-type="species" reg="nemoralis">nemoralis</tp:taxon-name-part></tp:taxon-name></italic>, Korhonen 86 <bold>B</bold> <italic><tp:taxon-name><tp:taxon-name-part taxon-name-part-type="genus" reg="Skeletocutis">S.</tp:taxon-name-part> <tp:taxon-name-part taxon-name-part-type="species" reg="nemoralis">nemoralis</tp:taxon-name-part></tp:taxon-name></italic>, Korhonen 89 <bold>C</bold> <italic><tp:taxon-name><tp:taxon-name-part taxon-name-part-type="genus" reg="Skeletocutis">S.</tp:taxon-name-part> <tp:taxon-name-part taxon-name-part-type="species" reg="nivea">nivea</tp:taxon-name-part></tp:taxon-name></italic>, epitype <bold>D</bold> <italic><tp:taxon-name><tp:taxon-name-part taxon-name-part-type="genus" reg="Skeletocutis">S.</tp:taxon-name-part> <tp:taxon-name-part taxon-name-part-type="species" reg="nivea">nivea</tp:taxon-name-part></tp:taxon-name></italic>, Miettinen 16350 <bold>E</bold> <italic><tp:taxon-name><tp:taxon-name-part taxon-name-part-type="genus" reg="Skeletocutis">S.</tp:taxon-name-part> <tp:taxon-name-part taxon-name-part-type="species" reg="semipileata">semipileata</tp:taxon-name-part></tp:taxon-name></italic> with a characteristic bluish colour on pore surface, epitype <bold>F</bold> <italic><tp:taxon-name><tp:taxon-name-part taxon-name-part-type="genus" reg="Skeletocutis">S.</tp:taxon-name-part> <tp:taxon-name-part taxon-name-part-type="species" reg="unguina">unguina</tp:taxon-name-part></tp:taxon-name></italic>, holotype.</p></caption><graphic xmlns:xlink="http://www.w3.org/1999/xlink" xlink:href="mycokeys-36-045-g004.jpg" position="float" orientation="portrait" xlink:type="simple" id="oo_217664.jpg"/></fig><fig id="F7" position="float" orientation="portrait"><label>Figure 6.</label><caption><p>Microscopic structures of the <italic><tp:taxon-name><tp:taxon-name-part taxon-name-part-type="genus" reg="Skeletocutis">Skeletocutis</tp:taxon-name-part> <tp:taxon-name-part taxon-name-part-type="species" reg="nivea">nivea</tp:taxon-name-part></tp:taxon-name></italic> complex. <bold>A</bold> <italic><tp:taxon-name><tp:taxon-name-part taxon-name-part-type="genus" reg="Skeletocutis">S.</tp:taxon-name-part> <tp:taxon-name-part taxon-name-part-type="species" reg="lepida">lepida</tp:taxon-name-part></tp:taxon-name></italic>, tramal skeletal hypha amongst generative hyphae (holotype) <bold>B</bold> <italic><tp:taxon-name><tp:taxon-name-part taxon-name-part-type="genus" reg="Skeletocutis">S.</tp:taxon-name-part> <tp:taxon-name-part taxon-name-part-type="species" reg="semipileata">semipileata</tp:taxon-name-part></tp:taxon-name></italic>, ends of generative and skeletal hyphae in trama (Miettinen 17135) <bold>C</bold> <italic><tp:taxon-name><tp:taxon-name-part taxon-name-part-type="genus" reg="Skeletocutis">S.</tp:taxon-name-part> <tp:taxon-name-part taxon-name-part-type="species" reg="nemoralis">nemoralis</tp:taxon-name-part></tp:taxon-name></italic>, tube trama and hymenium (holotype) <bold>D</bold> <italic><tp:taxon-name><tp:taxon-name-part taxon-name-part-type="genus" reg="Skeletocutis">S.</tp:taxon-name-part> <tp:taxon-name-part taxon-name-part-type="species" reg="nivea">nivea</tp:taxon-name-part></tp:taxon-name></italic>, tube trama and hymenium with encrusted generocystidia (epitype) <bold>E</bold> <italic><tp:taxon-name><tp:taxon-name-part taxon-name-part-type="genus" reg="Skeletocutis">S.</tp:taxon-name-part> <tp:taxon-name-part taxon-name-part-type="species" reg="nivea">nivea</tp:taxon-name-part></tp:taxon-name></italic>, basidia (Miettinen 16350) <bold>F</bold> <italic><tp:taxon-name><tp:taxon-name-part taxon-name-part-type="genus" reg="Skeletocutis">S.</tp:taxon-name-part> <tp:taxon-name-part taxon-name-part-type="species" reg="semipileata">semipileata</tp:taxon-name-part></tp:taxon-name></italic>, basidia (epitype) <bold>G</bold> <italic><tp:taxon-name><tp:taxon-name-part taxon-name-part-type="genus" reg="Skeletocutis">S.</tp:taxon-name-part> <tp:taxon-name-part taxon-name-part-type="species" reg="cummata">cummata</tp:taxon-name-part></tp:taxon-name></italic>, the largest basidia in the the <italic><tp:taxon-name><tp:taxon-name-part taxon-name-part-type="genus" reg="Skeletocutis">S.</tp:taxon-name-part> <tp:taxon-name-part taxon-name-part-type="species" reg="nivea">nivea</tp:taxon-name-part></tp:taxon-name></italic> complex (Niemelä 9088).</p></caption><graphic xmlns:xlink="http://www.w3.org/1999/xlink" xlink:href="mycokeys-36-045-g006.jpg" position="float" orientation="portrait" xlink:type="simple" id="oo_217666.jpg"/></fig><fig id="F8" position="float" orientation="portrait"><label>Figure 7.</label><caption><p>Spores of selected species in the <italic><tp:taxon-name><tp:taxon-name-part taxon-name-part-type="genus" reg="Skeletocutis">Skeletocutis</tp:taxon-name-part> <tp:taxon-name-part taxon-name-part-type="species" reg="nivea">nivea</tp:taxon-name-part></tp:taxon-name></italic> complex.</p></caption><graphic xmlns:xlink="http://www.w3.org/1999/xlink" xlink:href="mycokeys-36-045-g007.jpg" position="float" orientation="portrait" xlink:type="simple" id="oo_217667.jpg"/></fig></tp:treatment-sec></tp:taxon-treatment>
