# Supplementary material for: Cryptic species diversity in polypores: the Skeletocutis nivea species complex
Source: MycoKeys. 2018 Jul 18;(36):45–82. doi: 10.3897/mycokeys.36.27002 (PMC6060227; doi:10.3897/mycokeys.36.27002)
Supplement: XML Treatment for Skeletocutis ochroalba [file mycokeys.36.27002-treatment11.xml]

<!DOCTYPE tp:taxon-treatment
  PUBLIC "-//TaxonX//DTD Taxonomic Treatment Publishing DTD v0 20100105//EN" "tax-treatment-NSO.dtd">
<tp:taxon-treatment xmlns:tp="http://www.plazi.org/taxpub"><tp:treatment-meta><kwd-group><label>Taxon classification</label><kwd><named-content xmlns:xlink="http://www.w3.org/1999/xlink" content-type="kingdom">Fungi</named-content></kwd><kwd><named-content xmlns:xlink="http://www.w3.org/1999/xlink" content-type="order">Polyporales</named-content></kwd><kwd><named-content xmlns:xlink="http://www.w3.org/1999/xlink" content-type="family">Polyporaceae</named-content></kwd></kwd-group><mixed-citation publication-type="journal"><person-group><name><surname>Korhonen</surname><given-names>Aku</given-names></name><name><surname>Seelan</surname><given-names>Jaya Seelan Sathiya</given-names></name><name><surname>Miettinen</surname><given-names>Otto</given-names></name></person-group><article-title>Cryptic species diversity in polypores: the <italic><tp:taxon-name><tp:taxon-name-part taxon-name-part-type="genus" reg="Skeletocutis">Skeletocutis</tp:taxon-name-part> <tp:taxon-name-part taxon-name-part-type="species" reg="nivea">nivea</tp:taxon-name-part></tp:taxon-name></italic> species complex</article-title><source>MycoKeys</source><day>18</day><month>7</month><year>2018</year><volume>2018</volume><issue>36</issue><fpage>45</fpage><lpage>82</lpage><pub-id pub-id-type="doi">10.3897/mycokeys.36.27002</pub-id></mixed-citation></tp:treatment-meta><tp:nomenclature><tp:taxon-name>
            <tp:taxon-name-part taxon-name-part-type="genus" reg="Skeletocutis">Skeletocutis</tp:taxon-name-part>
            <tp:taxon-name-part taxon-name-part-type="species" reg="ochroalba">ochroalba</tp:taxon-name-part>
          </tp:taxon-name><tp:taxon-authority>Niemelä, Naturaliste Canadien 112: 466 (1985).</tp:taxon-authority><xref ref-type="fig" rid="F6">Figures 5</xref><xref ref-type="fig" rid="F8">, 7</xref></tp:nomenclature><tp:treatment-sec sec-type="Holotype" id="SECID0ESOAK"><title>Holotype.</title><p>Canada. Northern Quebec: Poste-de-la-Baleine, <italic><tp:taxon-name><tp:taxon-name-part taxon-name-part-type="genus" reg="Picea">Picea</tp:taxon-name-part></tp:taxon-name></italic> sp., 7 Aug 1982 Niemelä 2695 (H 7017091)</p></tp:treatment-sec><tp:treatment-sec sec-type="description" id="SECID0E6OAK"><title>Description.</title><p>
            <bold>Basidiocarps</bold> annual or possibly perennial; half-resupinate to pileate; up to 3 cm wide and (pilei) up to 8 mm thick; hard when dry but easy to break apart; pilei nodulous or thick but steeply sloping, protruding up to 1 cm; margin of pileus curved downwards, blunt, with narrow, woolly, ridge on the underside; upper surface matted to minutely pubescent, white or cream coloured when young, turning ochraceous brown; pore surface cream coloured with ochraceous or sometimes salmon/peach coloured tints, sometimes a greenish-grey tint is visible in the tubes; context and subiculum finally coriaceous but looser and fibrous near cap edge and surface; context faintly zonate in longitudinal section with thin dark lines separating layers of growth; tube layer up to 1 mm thick, sometimes divided by a thin white layer where tubes are filled with arbuscule-like ‘binding hyphae’, otherwise pale buff; pores (6–)7–8(–10) per mm.</p><p>
            <bold>Hyphal structure</bold>: the outer layer of context typically has a loose, fibrous texture composed of radially orientated hyphae. Skeletal hyphae in context / subiculum (1.0–)2.0–3.5(–4.0) µm wide, in trama 2.0–4.6(–6.2) µm wide, generative hyphae in trama 1.0–2.2(–2.9) µm wide.</p><p>
            <bold>Basidiospores</bold> (2.8–)2.9–3.7(–4.0)×0.5–0.8 µm, L=3.1 µm, W=0.67 µm, Q’=3.8–6.0(–7.0), Q=4.65, n=70/3.</p></tp:treatment-sec><tp:treatment-sec sec-type="distribution" id="SECID0EPPAK"><title>Distribution and ecology.</title><p>Boreal North America, possibly quite rare, findings from Northern Quebec and Alberta in Canada; growing on fallen <italic><tp:taxon-name><tp:taxon-name-part taxon-name-part-type="genus" reg="Picea">Picea</tp:taxon-name-part></tp:taxon-name></italic> logs.</p></tp:treatment-sec><tp:treatment-sec sec-type="material" id="SECID0E3PAK"><title>Specimens examined.</title><p>CANADA. Alberta: William A. Switzer Provincial Park, <italic><tp:taxon-name><tp:taxon-name-part taxon-name-part-type="genus" reg="Picea">Picea</tp:taxon-name-part></tp:taxon-name></italic> sp., 24 Jul 2015 Spirin 8854a (H); 8854b (H); Northern Quebec: Poste-de-la-Baleine, <italic><tp:taxon-name><tp:taxon-name-part taxon-name-part-type="genus" reg="Picea">Picea</tp:taxon-name-part></tp:taxon-name></italic> sp., 7 Aug 1982 Niemelä 2689.</p></tp:treatment-sec><tp:treatment-sec sec-type="discussion" id="SECID0EQQAK"><title>Discussion.</title><p>
            <italic><tp:taxon-name><tp:taxon-name-part taxon-name-part-type="genus" reg="Skeletocutis">S.</tp:taxon-name-part> <tp:taxon-name-part taxon-name-part-type="species" reg="ochroalba">ochroalba</tp:taxon-name-part></tp:taxon-name></italic> is most notably distinguished from other North American species of the <italic><tp:taxon-name><tp:taxon-name-part taxon-name-part-type="genus" reg="Skeletocutis">S.</tp:taxon-name-part> <tp:taxon-name-part taxon-name-part-type="species" reg="nivea">nivea</tp:taxon-name-part></tp:taxon-name></italic> complex by its occurrence on conifer wood. Surface of the pileus is characteristically pubescent in this species. The spores of <italic><tp:taxon-name><tp:taxon-name-part taxon-name-part-type="genus" reg="Skeletocutis">S.</tp:taxon-name-part> <tp:taxon-name-part taxon-name-part-type="species" reg="ochroalba">ochroalba</tp:taxon-name-part></tp:taxon-name></italic> are also thicker than those of North American angiosperm-dwelling species apart from <tp:taxon-name><tp:taxon-name-part taxon-name-part-type="genus" reg="Skeletocutis">S.</tp:taxon-name-part> <tp:taxon-name-part taxon-name-part-type="uncertainty-rank">aff.</tp:taxon-name-part> <tp:taxon-name-part taxon-name-part-type="species" reg="futilis">futilis</tp:taxon-name-part></tp:taxon-name>. Resemblance to the Eurasian conifer-dwelling <italic><tp:taxon-name><tp:taxon-name-part taxon-name-part-type="genus" reg="Skeletocutis">S.</tp:taxon-name-part> <tp:taxon-name-part taxon-name-part-type="species" reg="cummata">cummata</tp:taxon-name-part></tp:taxon-name></italic> is strong both in phenology and microscopic structure.</p></tp:treatment-sec><tp:treatment-sec><!--Section generated to contain objects referenced in tp:taxon-treatment.--><fig id="F6" position="float" orientation="portrait"><label>Figure 5.</label><caption><p>Microscopic structures of <italic><tp:taxon-name><tp:taxon-name-part taxon-name-part-type="genus" reg="Skeletocutis">Skeletocutis</tp:taxon-name-part> <tp:taxon-name-part taxon-name-part-type="species" reg="ochroalba">ochroalba</tp:taxon-name-part></tp:taxon-name></italic> (reproduced after <xref ref-type="bibr" rid="B33">Niemelä (1985)</xref>). <bold>A</bold> spores <bold>B</bold> encrusted tomentum hyphae arising from dense cortical tissue <bold>C</bold> section through context, showing generative and skeletal hyphae and ramified side-branches resembling binding hyphae <bold>D</bold> ramified arbuscule-like binding hypha, arising from a generative hypha <bold>E</bold> dissepiment edge hyphae <bold>F</bold> cystidioles and basidioles <bold>G</bold> vertical section through a dissepiment edge, showing trama, hymenium with a hyphal peg and sparsely encrusted dissepiment edge hyphae.</p></caption><graphic xmlns:xlink="http://www.w3.org/1999/xlink" xlink:href="mycokeys-36-045-g005.jpg" position="float" orientation="portrait" xlink:type="simple" id="oo_217665.jpg"/></fig><fig id="F8" position="float" orientation="portrait"><label>Figure 7.</label><caption><p>Spores of selected species in the <italic><tp:taxon-name><tp:taxon-name-part taxon-name-part-type="genus" reg="Skeletocutis">Skeletocutis</tp:taxon-name-part> <tp:taxon-name-part taxon-name-part-type="species" reg="nivea">nivea</tp:taxon-name-part></tp:taxon-name></italic> complex.</p></caption><graphic xmlns:xlink="http://www.w3.org/1999/xlink" xlink:href="mycokeys-36-045-g007.jpg" position="float" orientation="portrait" xlink:type="simple" id="oo_217667.jpg"/></fig></tp:treatment-sec><ref-list><ref id="B33"><mixed-citation xmlns:xlink="http://www.w3.org/1999/xlink" xlink:type="simple">
          <person-group><name name-style="western"><surname>Niemelä</surname><given-names>T</given-names></name></person-group> (<year>1985</year>) <article-title>Mycoflora of Poste-de-la-Baleine, Northern Quebec. Polypores and the <tp:taxon-name><tp:taxon-name-part taxon-name-part-type="order">Hymenochaetales</tp:taxon-name-part></tp:taxon-name>.</article-title> <source>Naturaliste Canadien</source> <volume>112</volume>(<issue>4</issue>): <fpage>445</fpage>–<lpage>472</lpage>.</mixed-citation></ref></ref-list></tp:taxon-treatment>
