# Supplementary material for: Cryptic species diversity in polypores: the Skeletocutis nivea species complex
Source: MycoKeys. 2018 Jul 18;(36):45–82. doi: 10.3897/mycokeys.36.27002 (PMC6060227; doi:10.3897/mycokeys.36.27002)
Supplement: XML Treatment for Skeletocutis semipileata [file mycokeys.36.27002-treatment12.xml]

<!DOCTYPE tp:taxon-treatment
  PUBLIC "-//TaxonX//DTD Taxonomic Treatment Publishing DTD v0 20100105//EN" "tax-treatment-NSO.dtd">
<tp:taxon-treatment xmlns:tp="http://www.plazi.org/taxpub"><tp:treatment-meta><kwd-group><label>Taxon classification</label><kwd><named-content xmlns:xlink="http://www.w3.org/1999/xlink" content-type="kingdom">Fungi</named-content></kwd><kwd><named-content xmlns:xlink="http://www.w3.org/1999/xlink" content-type="order">Polyporales</named-content></kwd><kwd><named-content xmlns:xlink="http://www.w3.org/1999/xlink" content-type="family">Polyporaceae</named-content></kwd></kwd-group><mixed-citation publication-type="journal"><person-group><name><surname>Korhonen</surname><given-names>Aku</given-names></name><name><surname>Seelan</surname><given-names>Jaya Seelan Sathiya</given-names></name><name><surname>Miettinen</surname><given-names>Otto</given-names></name></person-group><article-title>Cryptic species diversity in polypores: the <italic><tp:taxon-name><tp:taxon-name-part taxon-name-part-type="genus" reg="Skeletocutis">Skeletocutis</tp:taxon-name-part> <tp:taxon-name-part taxon-name-part-type="species" reg="nivea">nivea</tp:taxon-name-part></tp:taxon-name></italic> species complex</article-title><source>MycoKeys</source><day>18</day><month>7</month><year>2018</year><volume>2018</volume><issue>36</issue><fpage>45</fpage><lpage>82</lpage><pub-id pub-id-type="doi">10.3897/mycokeys.36.27002</pub-id></mixed-citation></tp:treatment-meta><tp:nomenclature><tp:taxon-name>
            <tp:taxon-name-part taxon-name-part-type="genus" reg="Skeletocutis">Skeletocutis</tp:taxon-name-part>
            <tp:taxon-name-part taxon-name-part-type="species" reg="semipileata">semipileata</tp:taxon-name-part>
            <object-id xmlns:xlink="http://www.w3.org/1999/xlink" content-type="mycobank" xlink:type="simple">822250</object-id>
          </tp:taxon-name><tp:taxon-authority>(Peck) Miettinen &amp; A. Korhonen</tp:taxon-authority><tp:taxon-status xmlns:xlink="http://www.w3.org/1999/xlink" xlink:type="simple">comb. nov.</tp:taxon-status><xref ref-type="fig" rid="F5">Figures 4E</xref><xref ref-type="fig" rid="F7">; 6B, F</xref></tp:nomenclature><tp:treatment-sec sec-type="Basionym" id="SECID0EAUAK"><title>Basionym.</title><p>
            <italic><tp:taxon-name><tp:taxon-name-part taxon-name-part-type="genus" reg="Polyporus">Polyporus</tp:taxon-name-part> <tp:taxon-name-part taxon-name-part-type="species" reg="semipileatus">semipileatus</tp:taxon-name-part></tp:taxon-name></italic> Peck, Annual Report on the New York State Museum of Natural History 34: 43 (1881).</p></tp:treatment-sec><tp:treatment-sec sec-type="Lectotype" id="SECID0ERUAK"><title>Lectotype.</title><p>U.<tp:taxon-name><tp:taxon-name-part taxon-name-part-type="genus" reg="Skeletocutis">S.</tp:taxon-name-part></tp:taxon-name>A. New York: Catskill Mountains, <italic><tp:taxon-name><tp:taxon-name-part taxon-name-part-type="genus" reg="Acer">Acer</tp:taxon-name-part> <tp:taxon-name-part taxon-name-part-type="species" reg="spicatum">spicatum</tp:taxon-name-part></tp:taxon-name></italic>, Aug 1880 Peck (BPI 220657 ISOTYPE, designated here). <ext-link xmlns:xlink="http://www.w3.org/1999/xlink" xlink:type="simple" ext-link-type="uri" xlink:href="http://www.mycobank.org/Biolomics.aspx?Table=Mycobank&amp;MycoBankNr_=T381253">MycoBank No. MBT381253</ext-link></p></tp:treatment-sec><tp:treatment-sec sec-type="Epitype" id="SECID0EIVAK"><title>Epitype.</title><p>U.<tp:taxon-name><tp:taxon-name-part taxon-name-part-type="genus" reg="Skeletocutis">S.</tp:taxon-name-part></tp:taxon-name>A. New York: Essex County, Huntington Wildlife Forest, <tp:taxon-name><tp:taxon-name-part taxon-name-part-type="genus" reg="Betula">Betula</tp:taxon-name-part></tp:taxon-name> sp. (branch), 15 Aug 2012 Miettinen 15536 (H 7008664, designated here, duplicate in BPI). <ext-link xmlns:xlink="http://www.w3.org/1999/xlink" xlink:type="simple" ext-link-type="uri" xlink:href="http://www.mycobank.org/Biolomics.aspx?Table=Mycobank&amp;MycoBankNr_=T381348">MycoBank No. MBT381348</ext-link></p></tp:treatment-sec><tp:treatment-sec sec-type="description" id="SECID0E1VAK"><title>Description.</title><p>
            <bold>Basidiocarps</bold> annual; resupinate to half-resupinate; hard when dry, breaking apart neatly; resupinate basidiocarps up to 10+ cm wide; pilei nodulous to shelf-shaped, often laterally fused, up to 4 mm thick and protruding up to 1.5 cm, sometimes rather fleshy but often thin and sharp-edged with slightly incurved margin or with narrow, sterile ridge on the underside; upper surface slightly rough, matted, white to cream coloured when young, turning ochraceous and finally blackish with age; pore surface cream coloured with ochraceous or rarely faint salmon coloured tints, often a greenish-grey or turquoise tint emerges within the tubes particularly in the pileate part, sometimes in scattered blotches; context and subiculum coriaceous, white; context sometimes faintly zonate in longitudinal section; tube layer up to 2 mm thick; pores (7–)8–9(–11) per mm.</p><p>
            <bold>Hyphal structure</bold>: skeletal hyphae in context / subiculum (1.0–)2.0–3.3(–4.3) µm wide, in trama (1.0–)2.0–3.9(–5.0) µm wide, generative hyphae in trama 1.0–2.1(–3.0) µm wide.</p><p>
            <bold>Basidiospores</bold> (2.3–)2.8–3.1(–3.3)×0.4–0.6(–0.7) µm, L=2.97 µm, W=0.55 µm, Q’=(4.1–)4.7–7.0(–7.5), Q=5.43, n=450/15.</p></tp:treatment-sec><tp:treatment-sec sec-type="distribution" id="SECID0EKWAK"><title>Distribution and ecology.</title><p>Temperate holarctic, extending to south-boreal zone at least in Fennoscandia; on various angiosperm species, often on thin fallen branches but sometimes on coarse wood as well.</p></tp:treatment-sec><tp:treatment-sec sec-type="material" id="SECID0EPWAK"><title>Specimens examined.</title><p>FINLAND. Uusimaa: Helsinki, indet. angiosperm (fallen branch), 9 Oct 2011 Miettinen 14917.4 (H); Kirkkonummi, <italic><tp:taxon-name><tp:taxon-name-part taxon-name-part-type="genus" reg="Prunus">Prunus</tp:taxon-name-part> <tp:taxon-name-part taxon-name-part-type="species" reg="padus">padus</tp:taxon-name-part></tp:taxon-name></italic> (fallen tree), 24 Oct 2012 Miettinen 15835 (H). Etelä-Häme: Hämeenlinna, Lammi, <italic><tp:taxon-name><tp:taxon-name-part taxon-name-part-type="genus" reg="Corylus">Corylus</tp:taxon-name-part> <tp:taxon-name-part taxon-name-part-type="species" reg="avellana">avellana</tp:taxon-name-part></tp:taxon-name></italic> (fallen branch), 11 Sep 2002 Miettinen 6694 (H); Pohjois-Häme: Jyväskylä, Vuoritsalo, <italic><tp:taxon-name><tp:taxon-name-part taxon-name-part-type="genus" reg="Juniperus">Juniperus</tp:taxon-name-part> <tp:taxon-name-part taxon-name-part-type="species" reg="communis">communis</tp:taxon-name-part></tp:taxon-name></italic> (fallen trunk), 15 Jul 2017 Miettinen 21003 (H). NORWAY. Møre og Romsdal: Nesset, <italic><tp:taxon-name><tp:taxon-name-part taxon-name-part-type="genus" reg="Ulmus">Ulmus</tp:taxon-name-part> <tp:taxon-name-part taxon-name-part-type="species" reg="glabra">glabra</tp:taxon-name-part></tp:taxon-name></italic>, 22 Sep 2006 Ryvarden 47279 (O 361851); Sogn og Fjordane: Luster, <italic><tp:taxon-name><tp:taxon-name-part taxon-name-part-type="genus" reg="Corylus">C.</tp:taxon-name-part> <tp:taxon-name-part taxon-name-part-type="species" reg="avellana">avellana</tp:taxon-name-part></tp:taxon-name></italic>, 25 Aug 2007 Gaarder 5136 &amp; Dybwad (O 293503). POLAND. Podlaskie Voivodeship: Hajnówka, <italic><tp:taxon-name><tp:taxon-name-part taxon-name-part-type="genus" reg="Corylus">C.</tp:taxon-name-part> <tp:taxon-name-part taxon-name-part-type="species" reg="avellana">avellana</tp:taxon-name-part></tp:taxon-name></italic>, 18 Sep 2012 Korhonen 76 (H). RUSSIA. Khabarovsk Reg.: Khabarovsk Dist., Ilga, <italic><tp:taxon-name><tp:taxon-name-part taxon-name-part-type="genus" reg="Actinidia">Actinidia</tp:taxon-name-part> <tp:taxon-name-part taxon-name-part-type="species" reg="kolomikta">kolomikta</tp:taxon-name-part></tp:taxon-name></italic>, 10 Aug 2012 Spirin 5142 (H); Nizhny Novgorod Reg.: Lukoyanov Dist., Sanki, <italic><tp:taxon-name><tp:taxon-name-part taxon-name-part-type="genus" reg="Corylus">C.</tp:taxon-name-part> <tp:taxon-name-part taxon-name-part-type="species" reg="avellana">avellana</tp:taxon-name-part></tp:taxon-name></italic>, 7 Aug 2005 Spirin 2326 (H). UNITED KINGDOM. Scotland: South Lanarkshire, <italic><tp:taxon-name><tp:taxon-name-part taxon-name-part-type="genus" reg="Prunus">P.</tp:taxon-name-part> <tp:taxon-name-part taxon-name-part-type="species" reg="padus">padus</tp:taxon-name-part></tp:taxon-name></italic> (fallen tree), 6 Jul 2010 Miettinen 14114 (H). U.<tp:taxon-name><tp:taxon-name-part taxon-name-part-type="genus" reg="Skeletocutis">S.</tp:taxon-name-part></tp:taxon-name>A. Massachusetts: Holden, <italic><tp:taxon-name><tp:taxon-name-part taxon-name-part-type="genus" reg="Betula">Betula</tp:taxon-name-part></tp:taxon-name></italic> sp. (fallen branch), 6 Sep 2013 Miettinen 16823 (H); Minnesota: Waseca, <italic><tp:taxon-name><tp:taxon-name-part taxon-name-part-type="genus" reg="Tilia">Tilia</tp:taxon-name-part> <tp:taxon-name-part taxon-name-part-type="species" reg="americana">americana</tp:taxon-name-part></tp:taxon-name></italic> (fallen branch), 18 Aug 2013 Miettinen 16693.1 (H); New York: (lectotype, see above); (epitype, see above); indet. angiosperm wood, 18 Aug 2012 Miettinen 15715 (H); <italic><tp:taxon-name><tp:taxon-name-part taxon-name-part-type="genus" reg="Betula">Betula</tp:taxon-name-part></tp:taxon-name></italic> sp., 22 Sep 2013 Miettinen 17135 (H); <italic><tp:taxon-name><tp:taxon-name-part taxon-name-part-type="genus" reg="Fagus">Fagus</tp:taxon-name-part> <tp:taxon-name-part taxon-name-part-type="species" reg="grandifolia">grandifolia</tp:taxon-name-part></tp:taxon-name></italic> (fallen tree crown), 20 Sep 2013 Miettinen 17074 (H).</p></tp:treatment-sec><tp:treatment-sec sec-type="discussion" id="SECID0EC2AK"><title>Discussion.</title><p>
            <italic><tp:taxon-name><tp:taxon-name-part taxon-name-part-type="genus" reg="Skeletocutis">S.</tp:taxon-name-part> <tp:taxon-name-part taxon-name-part-type="species" reg="semipileata">semipileata</tp:taxon-name-part></tp:taxon-name></italic> seems to be the most widespread species in the <italic><tp:taxon-name><tp:taxon-name-part taxon-name-part-type="genus" reg="Skeletocutis">S.</tp:taxon-name-part> <tp:taxon-name-part taxon-name-part-type="species" reg="nivea">nivea</tp:taxon-name-part></tp:taxon-name></italic> complex and overlaps with many of the other angiosperm-dwelling species: in Europe with <italic><tp:taxon-name><tp:taxon-name-part taxon-name-part-type="genus" reg="Skeletocutis">S.</tp:taxon-name-part> <tp:taxon-name-part taxon-name-part-type="species" reg="futilis">futilis</tp:taxon-name-part></tp:taxon-name></italic> and <italic><tp:taxon-name><tp:taxon-name-part taxon-name-part-type="genus" reg="Skeletocutis">S.</tp:taxon-name-part> <tp:taxon-name-part taxon-name-part-type="species" reg="nemoralis">nemoralis</tp:taxon-name-part></tp:taxon-name></italic>; in the Far East with <italic><tp:taxon-name><tp:taxon-name-part taxon-name-part-type="genus" reg="Skeletocutis">S.</tp:taxon-name-part> <tp:taxon-name-part taxon-name-part-type="species" reg="lepida">lepida</tp:taxon-name-part></tp:taxon-name></italic> and <italic><tp:taxon-name><tp:taxon-name-part taxon-name-part-type="genus" reg="Skeletocutis">S.</tp:taxon-name-part> <tp:taxon-name-part taxon-name-part-type="species" reg="nivea">nivea</tp:taxon-name-part></tp:taxon-name></italic>; and in North America with <tp:taxon-name><tp:taxon-name-part taxon-name-part-type="genus" reg="Skeletocutis">S.</tp:taxon-name-part> <tp:taxon-name-part taxon-name-part-type="uncertainty-rank">aff.</tp:taxon-name-part> <tp:taxon-name-part taxon-name-part-type="species" reg="futilis">futilis</tp:taxon-name-part></tp:taxon-name> and possibly with <italic><tp:taxon-name><tp:taxon-name-part taxon-name-part-type="genus" reg="Skeletocutis">S.</tp:taxon-name-part> <tp:taxon-name-part taxon-name-part-type="species" reg="calida">calida</tp:taxon-name-part></tp:taxon-name></italic>. Apart from <italic><tp:taxon-name><tp:taxon-name-part taxon-name-part-type="genus" reg="Skeletocutis">S.</tp:taxon-name-part></tp:taxon-name></italic> (aff.) <italic><tp:taxon-name><tp:taxon-name-part taxon-name-part-type="genus" reg="Skeletocutis"/><tp:taxon-name-part taxon-name-part-type="species" reg="futilis">futilis</tp:taxon-name-part></tp:taxon-name></italic>, these species are almost impossible to distinguish from each other morphologically.</p></tp:treatment-sec><tp:treatment-sec><!--Section generated to contain objects referenced in tp:taxon-treatment.--><fig id="F5" position="float" orientation="portrait"><label>Figure 4.</label><caption><p>Fruiting bodies of the <italic><tp:taxon-name><tp:taxon-name-part taxon-name-part-type="genus" reg="Skeletocutis">Skeletocutis</tp:taxon-name-part> <tp:taxon-name-part taxon-name-part-type="species" reg="nivea">nivea</tp:taxon-name-part></tp:taxon-name></italic> complex. <bold>A</bold> <italic><tp:taxon-name><tp:taxon-name-part taxon-name-part-type="genus" reg="Skeletocutis">S.</tp:taxon-name-part> <tp:taxon-name-part taxon-name-part-type="species" reg="nemoralis">nemoralis</tp:taxon-name-part></tp:taxon-name></italic>, Korhonen 86 <bold>B</bold> <italic><tp:taxon-name><tp:taxon-name-part taxon-name-part-type="genus" reg="Skeletocutis">S.</tp:taxon-name-part> <tp:taxon-name-part taxon-name-part-type="species" reg="nemoralis">nemoralis</tp:taxon-name-part></tp:taxon-name></italic>, Korhonen 89 <bold>C</bold> <italic><tp:taxon-name><tp:taxon-name-part taxon-name-part-type="genus" reg="Skeletocutis">S.</tp:taxon-name-part> <tp:taxon-name-part taxon-name-part-type="species" reg="nivea">nivea</tp:taxon-name-part></tp:taxon-name></italic>, epitype <bold>D</bold> <italic><tp:taxon-name><tp:taxon-name-part taxon-name-part-type="genus" reg="Skeletocutis">S.</tp:taxon-name-part> <tp:taxon-name-part taxon-name-part-type="species" reg="nivea">nivea</tp:taxon-name-part></tp:taxon-name></italic>, Miettinen 16350 <bold>E</bold> <italic><tp:taxon-name><tp:taxon-name-part taxon-name-part-type="genus" reg="Skeletocutis">S.</tp:taxon-name-part> <tp:taxon-name-part taxon-name-part-type="species" reg="semipileata">semipileata</tp:taxon-name-part></tp:taxon-name></italic> with a characteristic bluish colour on pore surface, epitype <bold>F</bold> <italic><tp:taxon-name><tp:taxon-name-part taxon-name-part-type="genus" reg="Skeletocutis">S.</tp:taxon-name-part> <tp:taxon-name-part taxon-name-part-type="species" reg="unguina">unguina</tp:taxon-name-part></tp:taxon-name></italic>, holotype.</p></caption><graphic xmlns:xlink="http://www.w3.org/1999/xlink" xlink:href="mycokeys-36-045-g004.jpg" position="float" orientation="portrait" xlink:type="simple" id="oo_217664.jpg"/></fig><fig id="F7" position="float" orientation="portrait"><label>Figure 6.</label><caption><p>Microscopic structures of the <italic><tp:taxon-name><tp:taxon-name-part taxon-name-part-type="genus" reg="Skeletocutis">Skeletocutis</tp:taxon-name-part> <tp:taxon-name-part taxon-name-part-type="species" reg="nivea">nivea</tp:taxon-name-part></tp:taxon-name></italic> complex. <bold>A</bold> <italic><tp:taxon-name><tp:taxon-name-part taxon-name-part-type="genus" reg="Skeletocutis">S.</tp:taxon-name-part> <tp:taxon-name-part taxon-name-part-type="species" reg="lepida">lepida</tp:taxon-name-part></tp:taxon-name></italic>, tramal skeletal hypha amongst generative hyphae (holotype) <bold>B</bold> <italic><tp:taxon-name><tp:taxon-name-part taxon-name-part-type="genus" reg="Skeletocutis">S.</tp:taxon-name-part> <tp:taxon-name-part taxon-name-part-type="species" reg="semipileata">semipileata</tp:taxon-name-part></tp:taxon-name></italic>, ends of generative and skeletal hyphae in trama (Miettinen 17135) <bold>C</bold> <italic><tp:taxon-name><tp:taxon-name-part taxon-name-part-type="genus" reg="Skeletocutis">S.</tp:taxon-name-part> <tp:taxon-name-part taxon-name-part-type="species" reg="nemoralis">nemoralis</tp:taxon-name-part></tp:taxon-name></italic>, tube trama and hymenium (holotype) <bold>D</bold> <italic><tp:taxon-name><tp:taxon-name-part taxon-name-part-type="genus" reg="Skeletocutis">S.</tp:taxon-name-part> <tp:taxon-name-part taxon-name-part-type="species" reg="nivea">nivea</tp:taxon-name-part></tp:taxon-name></italic>, tube trama and hymenium with encrusted generocystidia (epitype) <bold>E</bold> <italic><tp:taxon-name><tp:taxon-name-part taxon-name-part-type="genus" reg="Skeletocutis">S.</tp:taxon-name-part> <tp:taxon-name-part taxon-name-part-type="species" reg="nivea">nivea</tp:taxon-name-part></tp:taxon-name></italic>, basidia (Miettinen 16350) <bold>F</bold> <italic><tp:taxon-name><tp:taxon-name-part taxon-name-part-type="genus" reg="Skeletocutis">S.</tp:taxon-name-part> <tp:taxon-name-part taxon-name-part-type="species" reg="semipileata">semipileata</tp:taxon-name-part></tp:taxon-name></italic>, basidia (epitype) <bold>G</bold> <italic><tp:taxon-name><tp:taxon-name-part taxon-name-part-type="genus" reg="Skeletocutis">S.</tp:taxon-name-part> <tp:taxon-name-part taxon-name-part-type="species" reg="cummata">cummata</tp:taxon-name-part></tp:taxon-name></italic>, the largest basidia in the the <italic><tp:taxon-name><tp:taxon-name-part taxon-name-part-type="genus" reg="Skeletocutis">S.</tp:taxon-name-part> <tp:taxon-name-part taxon-name-part-type="species" reg="nivea">nivea</tp:taxon-name-part></tp:taxon-name></italic> complex (Niemelä 9088).</p></caption><graphic xmlns:xlink="http://www.w3.org/1999/xlink" xlink:href="mycokeys-36-045-g006.jpg" position="float" orientation="portrait" xlink:type="simple" id="oo_217666.jpg"/></fig></tp:treatment-sec></tp:taxon-treatment>
