# Supplementary material for: Cryptic species diversity in polypores: the Skeletocutis nivea species complex
Source: MycoKeys. 2018 Jul 18;(36):45–82. doi: 10.3897/mycokeys.36.27002 (PMC6060227; doi:10.3897/mycokeys.36.27002)
Supplement: XML Treatment for Skeletocutis unguina [file mycokeys.36.27002-treatment13.xml]

<!DOCTYPE tp:taxon-treatment
  PUBLIC "-//TaxonX//DTD Taxonomic Treatment Publishing DTD v0 20100105//EN" "tax-treatment-NSO.dtd">
<tp:taxon-treatment xmlns:tp="http://www.plazi.org/taxpub"><tp:treatment-meta><kwd-group><label>Taxon classification</label><kwd><named-content xmlns:xlink="http://www.w3.org/1999/xlink" content-type="kingdom">Fungi</named-content></kwd><kwd><named-content xmlns:xlink="http://www.w3.org/1999/xlink" content-type="order">Polyporales</named-content></kwd><kwd><named-content xmlns:xlink="http://www.w3.org/1999/xlink" content-type="family">Polyporaceae</named-content></kwd></kwd-group><mixed-citation publication-type="journal"><person-group><name><surname>Korhonen</surname><given-names>Aku</given-names></name><name><surname>Seelan</surname><given-names>Jaya Seelan Sathiya</given-names></name><name><surname>Miettinen</surname><given-names>Otto</given-names></name></person-group><article-title>Cryptic species diversity in polypores: the <italic><tp:taxon-name><tp:taxon-name-part taxon-name-part-type="genus" reg="Skeletocutis">Skeletocutis</tp:taxon-name-part> <tp:taxon-name-part taxon-name-part-type="species" reg="nivea">nivea</tp:taxon-name-part></tp:taxon-name></italic> species complex</article-title><source>MycoKeys</source><day>18</day><month>7</month><year>2018</year><volume>2018</volume><issue>36</issue><fpage>45</fpage><lpage>82</lpage><pub-id pub-id-type="doi">10.3897/mycokeys.36.27002</pub-id></mixed-citation></tp:treatment-meta><tp:nomenclature><tp:taxon-name>
            <tp:taxon-name-part taxon-name-part-type="genus" reg="Skeletocutis">Skeletocutis</tp:taxon-name-part>
            <tp:taxon-name-part taxon-name-part-type="species" reg="unguina">unguina</tp:taxon-name-part>
            <object-id xmlns:xlink="http://www.w3.org/1999/xlink" content-type="mycobank" xlink:type="simple">822251</object-id>
          </tp:taxon-name><tp:taxon-authority>Miettinen &amp; A. Korhonen</tp:taxon-authority><tp:taxon-status xmlns:xlink="http://www.w3.org/1999/xlink" xlink:type="simple">sp. nov.</tp:taxon-status><xref ref-type="fig" rid="F5">Figure 4F</xref></tp:nomenclature><tp:treatment-sec sec-type="Holotype" id="SECID0EAABK"><title>Holotype.</title><p>China. Yunnan: Xishuangbanna, Xishuangbanna Biosphere Reserve, alt. 700 m, indet. angiosperm wood, 5 Aug 2005 Miettinen 10002 (H 7008668, isotype BJFC).</p></tp:treatment-sec><tp:treatment-sec sec-type="description" id="SECID0EFABK"><title>Description.</title><p>
            <bold>Basidiocarps</bold> annual; half-resupinate; small, up to 1 cm wide and 1 mm thick; hard when dry but easy to break apart; pilei thin, protruding up to 4 mm; margin incurved; upper surface minutely rough, matted, white to cream coloured when young, turning ochraceous; context up to 0.7 mm thick, azonate; tube layer up to 0.3 mm thick; pores 7–9 per mm.</p><p>
            <bold>Hyphal structure</bold>: skeletal hyphae in context 1.0–2.9(–3.5) µm wide, in subiculum (1.0–)2.0–2.9(–3.2) µm wide, in trama 2.0–4.0(–4.8) µm wide, generative hyphae in trama 1.0–1.9(–2.0) µm wide.</p><p>
            <bold>Basidiospores</bold> 2.9–3.2(–3.3)×(0.4–)0.5–0.6(–0.7) µm, L=3.04 µm, W=0.55 µm, Q’=(4.6–)4.8–6.4(–7.5), Q=5.49, n=30.</p></tp:treatment-sec><tp:treatment-sec sec-type="distribution" id="SECID0EVABK"><title>Distribution and ecology.</title><p>The species is known only from the type specimen, collected from Yunnan, China, where it was growing as small individual pilei on thin twigs of unidentified woody angiosperm.</p></tp:treatment-sec><tp:treatment-sec sec-type="etymology" id="SECID0E1ABK"><title>Etymology.</title><p>Derived from unguis (Lat.), claw, nail; refers to nail-like basidiome caps.</p></tp:treatment-sec><tp:treatment-sec sec-type="Specimen examined" id="SECID0E6ABK"><title>Specimen examined.</title><p>CHINA. Yunnan: (holotype, see above).</p></tp:treatment-sec><tp:treatment-sec><!--Section generated to contain objects referenced in tp:taxon-treatment.--><fig id="F5" position="float" orientation="portrait"><label>Figure 4.</label><caption><p>Fruiting bodies of the <italic><tp:taxon-name><tp:taxon-name-part taxon-name-part-type="genus" reg="Skeletocutis">Skeletocutis</tp:taxon-name-part> <tp:taxon-name-part taxon-name-part-type="species" reg="nivea">nivea</tp:taxon-name-part></tp:taxon-name></italic> complex. <bold>A</bold> <italic><tp:taxon-name><tp:taxon-name-part taxon-name-part-type="genus" reg="Skeletocutis">S.</tp:taxon-name-part> <tp:taxon-name-part taxon-name-part-type="species" reg="nemoralis">nemoralis</tp:taxon-name-part></tp:taxon-name></italic>, Korhonen 86 <bold>B</bold> <italic><tp:taxon-name><tp:taxon-name-part taxon-name-part-type="genus" reg="Skeletocutis">S.</tp:taxon-name-part> <tp:taxon-name-part taxon-name-part-type="species" reg="nemoralis">nemoralis</tp:taxon-name-part></tp:taxon-name></italic>, Korhonen 89 <bold>C</bold> <italic><tp:taxon-name><tp:taxon-name-part taxon-name-part-type="genus" reg="Skeletocutis">S.</tp:taxon-name-part> <tp:taxon-name-part taxon-name-part-type="species" reg="nivea">nivea</tp:taxon-name-part></tp:taxon-name></italic>, epitype <bold>D</bold> <italic><tp:taxon-name><tp:taxon-name-part taxon-name-part-type="genus" reg="Skeletocutis">S.</tp:taxon-name-part> <tp:taxon-name-part taxon-name-part-type="species" reg="nivea">nivea</tp:taxon-name-part></tp:taxon-name></italic>, Miettinen 16350 <bold>E</bold> <italic><tp:taxon-name><tp:taxon-name-part taxon-name-part-type="genus" reg="Skeletocutis">S.</tp:taxon-name-part> <tp:taxon-name-part taxon-name-part-type="species" reg="semipileata">semipileata</tp:taxon-name-part></tp:taxon-name></italic> with a characteristic bluish colour on pore surface, epitype <bold>F</bold> <italic><tp:taxon-name><tp:taxon-name-part taxon-name-part-type="genus" reg="Skeletocutis">S.</tp:taxon-name-part> <tp:taxon-name-part taxon-name-part-type="species" reg="unguina">unguina</tp:taxon-name-part></tp:taxon-name></italic>, holotype.</p></caption><graphic xmlns:xlink="http://www.w3.org/1999/xlink" xlink:href="mycokeys-36-045-g004.jpg" position="float" orientation="portrait" xlink:type="simple" id="oo_217664.jpg"/></fig></tp:treatment-sec></tp:taxon-treatment>
