# Supplementary material for: Cryptic species diversity in polypores: the Skeletocutis nivea species complex
Source: MycoKeys. 2018 Jul 18;(36):45–82. doi: 10.3897/mycokeys.36.27002 (PMC6060227; doi:10.3897/mycokeys.36.27002)
Supplement: XML Treatment for Skeletocutis yuchengii [file mycokeys.36.27002-treatment14.xml]

<!DOCTYPE tp:taxon-treatment
  PUBLIC "-//TaxonX//DTD Taxonomic Treatment Publishing DTD v0 20100105//EN" "tax-treatment-NSO.dtd">
<tp:taxon-treatment xmlns:tp="http://www.plazi.org/taxpub"><tp:treatment-meta><kwd-group><label>Taxon classification</label><kwd><named-content xmlns:xlink="http://www.w3.org/1999/xlink" content-type="kingdom">Fungi</named-content></kwd><kwd><named-content xmlns:xlink="http://www.w3.org/1999/xlink" content-type="order">Polyporales</named-content></kwd><kwd><named-content xmlns:xlink="http://www.w3.org/1999/xlink" content-type="family">Polyporaceae</named-content></kwd></kwd-group><mixed-citation publication-type="journal"><person-group><name><surname>Korhonen</surname><given-names>Aku</given-names></name><name><surname>Seelan</surname><given-names>Jaya Seelan Sathiya</given-names></name><name><surname>Miettinen</surname><given-names>Otto</given-names></name></person-group><article-title>Cryptic species diversity in polypores: the <italic><tp:taxon-name><tp:taxon-name-part taxon-name-part-type="genus" reg="Skeletocutis">Skeletocutis</tp:taxon-name-part> <tp:taxon-name-part taxon-name-part-type="species" reg="nivea">nivea</tp:taxon-name-part></tp:taxon-name></italic> species complex</article-title><source>MycoKeys</source><day>18</day><month>7</month><year>2018</year><volume>2018</volume><issue>36</issue><fpage>45</fpage><lpage>82</lpage><pub-id pub-id-type="doi">10.3897/mycokeys.36.27002</pub-id></mixed-citation></tp:treatment-meta><tp:nomenclature><tp:taxon-name>
            <tp:taxon-name-part taxon-name-part-type="genus" reg="Skeletocutis">Skeletocutis</tp:taxon-name-part>
            <tp:taxon-name-part taxon-name-part-type="species" reg="yuchengii">yuchengii</tp:taxon-name-part>
            <object-id xmlns:xlink="http://www.w3.org/1999/xlink" content-type="mycobank" xlink:type="simple">822252</object-id>
          </tp:taxon-name><tp:taxon-authority>Miettinen &amp; A. Korhonen</tp:taxon-authority><tp:taxon-status xmlns:xlink="http://www.w3.org/1999/xlink" xlink:type="simple">sp. nov.</tp:taxon-status></tp:nomenclature><tp:treatment-sec sec-type="Holotype" id="SECID0EMCBK"><title>Holotype.</title><p>China. Yunnan: Xishuangbanna, Menglun, alt. 640 m, indet. angiosperm wood, 4 Aug 2005 Miettinen 9950 (H 7008660, isotype BJFC, strain FBCC 1132).</p></tp:treatment-sec><tp:treatment-sec sec-type="description" id="SECID0ERCBK"><title>Description.</title><p>
            <bold>Basidiocarps</bold> annual; resupinate to half-resupinate; small, up to 2.5 cm wide and 3 mm thick; hard when dry but easy to break apart; pilei nodulous, protruding up to 3 mm; margin blunt; upper surface minutely rough, matted, white to cream coloured when young, turning ochraceous; pore surface cream coloured with yellowish to ochraceous tints; context up to 2.7 mm thick faintly zonate in longitudinal section with fuzzy, ochraceous lines separating layers of growth; tube layer up to 0.3 mm thick; pores 8–10(–11) per mm.</p><p>
            <bold>Hyphal structure</bold>: skeletal hyphae in context / subiculum 1.0–2.9(–3.8) µm wide, in trama (2.0–)3.0–4.0(–5.1) µm wide, generative hyphae in trama 1.0–2.0(–2.2) µm wide.</p><p>
            <bold>Basidiospores</bold> (2.7–)2.8–3.1(–3.2)×(0.4–)0.5–0.7 µm, L=2.96 µm. W=0.59 µm, Q’=(4.0–)4.1–6.0(–7.2), Q=4.99, n=90/3.</p></tp:treatment-sec><tp:treatment-sec sec-type="distribution" id="SECID0EBDBK"><title>Distribution and ecology.</title><p>The species is known from three specimens from Yunnan, China, collected from twigs of unidentified woody angiosperm.</p></tp:treatment-sec><tp:treatment-sec sec-type="etymology" id="SECID0EGDBK"><title>Etymology.</title><p>In honour of the Chinese polypore researcher, Prof. Yu-Cheng Dai.</p></tp:treatment-sec><tp:treatment-sec sec-type="material" id="SECID0ELDBK"><title>Specimens examined.</title><p>CHINA. Yunnan: (holotype, see above); Xishuangbanna Biosphere Reserve, alt. 700 m, indet. angiosperm wood (dead standing tree), 9 Aug 2005 Miettinen 10150.2 (H); Xishuang Banna Primeval Forest Park, indet. angiosperm wood (fallen branch), 16 Aug 2005 Miettinen 10366.1 (H).</p><sec sec-type="Rejected names" id="SECID0EQDBK"><title>Rejected names</title></sec></tp:treatment-sec></tp:taxon-treatment>
