# Supplementary material for: Cryptic species diversity in polypores: the Skeletocutis nivea species complex
Source: MycoKeys. 2018 Jul 18;(36):45–82. doi: 10.3897/mycokeys.36.27002 (PMC6060227; doi:10.3897/mycokeys.36.27002)
Supplement: XML Treatment for Poria hymeniicola [file mycokeys.36.27002-treatment15.xml]

<!DOCTYPE tp:taxon-treatment
  PUBLIC "-//TaxonX//DTD Taxonomic Treatment Publishing DTD v0 20100105//EN" "tax-treatment-NSO.dtd">
<tp:taxon-treatment xmlns:tp="http://www.plazi.org/taxpub"><tp:treatment-meta><kwd-group><label>Taxon classification</label><kwd><named-content xmlns:xlink="http://www.w3.org/1999/xlink" content-type="kingdom">Fungi</named-content></kwd><kwd><named-content xmlns:xlink="http://www.w3.org/1999/xlink" content-type="order">Polyporales</named-content></kwd><kwd><named-content xmlns:xlink="http://www.w3.org/1999/xlink" content-type="family">Polyporaceae</named-content></kwd></kwd-group><mixed-citation publication-type="journal"><person-group><name><surname>Korhonen</surname><given-names>Aku</given-names></name><name><surname>Seelan</surname><given-names>Jaya Seelan Sathiya</given-names></name><name><surname>Miettinen</surname><given-names>Otto</given-names></name></person-group><article-title>Cryptic species diversity in polypores: the <italic><tp:taxon-name><tp:taxon-name-part taxon-name-part-type="genus" reg="Skeletocutis">Skeletocutis</tp:taxon-name-part> <tp:taxon-name-part taxon-name-part-type="species" reg="nivea">nivea</tp:taxon-name-part></tp:taxon-name></italic> species complex</article-title><source>MycoKeys</source><day>18</day><month>7</month><year>2018</year><volume>2018</volume><issue>36</issue><fpage>45</fpage><lpage>82</lpage><pub-id pub-id-type="doi">10.3897/mycokeys.36.27002</pub-id></mixed-citation></tp:treatment-meta><tp:nomenclature><tp:taxon-name>
            <tp:taxon-name-part taxon-name-part-type="genus" reg="Poria">Poria</tp:taxon-name-part>
            <tp:taxon-name-part taxon-name-part-type="species" reg="hymeniicola">hymeniicola</tp:taxon-name-part>
          </tp:taxon-name><tp:taxon-authority>Murrill, Mycologia 12(6): 305 (1920).</tp:taxon-authority></tp:nomenclature><tp:treatment-sec sec-type="Holotype" id="SECID0EXEBK"><title>Holotype.</title><p>U.<tp:taxon-name><tp:taxon-name-part taxon-name-part-type="genus" reg="Skeletocutis">S.</tp:taxon-name-part></tp:taxon-name>A. Maine: Piscataquis Co., Medford, Camp Sunday, on dead <italic><tp:taxon-name><tp:taxon-name-part taxon-name-part-type="genus" reg="Populus">Populus</tp:taxon-name-part></tp:taxon-name></italic>, 28 Aug 1905 Murrill (NY, studied).</p></tp:treatment-sec><tp:treatment-sec sec-type="Specimen examined" id="SECID0EKFBK"><title>Specimen examined.</title><p>U.<tp:taxon-name><tp:taxon-name-part taxon-name-part-type="genus" reg="Skeletocutis">S.</tp:taxon-name-part></tp:taxon-name>A. Maine: (holotype, see above)</p></tp:treatment-sec><tp:treatment-sec sec-type="discussion" id="SECID0EWFBK"><title>Discussion.</title><p>
            <italic><tp:taxon-name><tp:taxon-name-part taxon-name-part-type="genus" reg="Poria">P.</tp:taxon-name-part> <tp:taxon-name-part taxon-name-part-type="species" reg="hymeniicola">hymeniicola</tp:taxon-name-part></tp:taxon-name></italic> is a poorly known species from North America which has sometimes been associated with the <italic><tp:taxon-name><tp:taxon-name-part taxon-name-part-type="genus" reg="Skeletocutis">S.</tp:taxon-name-part> <tp:taxon-name-part taxon-name-part-type="species" reg="nivea">nivea</tp:taxon-name-part></tp:taxon-name></italic> complex (<italic><tp:taxon-name><tp:taxon-name-part taxon-name-part-type="genus" reg="Polyporus">P.</tp:taxon-name-part> <tp:taxon-name-part taxon-name-part-type="species" reg="semipileatus">semipileatus</tp:taxon-name-part></tp:taxon-name></italic> by <xref ref-type="bibr" rid="B24">Lowe (1947</xref>, <xref ref-type="bibr" rid="B25">1966</xref>)). Niemelä (1998) studied the type specimen and concluded that the dimitic trama with solid skeletal hyphae does not match with the <italic><tp:taxon-name><tp:taxon-name-part taxon-name-part-type="genus" reg="Skeletocutis">S.</tp:taxon-name-part> <tp:taxon-name-part taxon-name-part-type="species" reg="nivea">nivea</tp:taxon-name-part></tp:taxon-name></italic> complex. Even though we have observed some specimens of <italic><tp:taxon-name><tp:taxon-name-part taxon-name-part-type="genus" reg="Skeletocutis">S.</tp:taxon-name-part> <tp:taxon-name-part taxon-name-part-type="species" reg="nivea">nivea</tp:taxon-name-part></tp:taxon-name></italic> with such hyphal structure, they were not observed in North American material. Furthermore, the basidiocarp of the type specimen grew on a dead basidiocarp of another polypore species, unlike any of our studied material of the <italic><tp:taxon-name><tp:taxon-name-part taxon-name-part-type="genus" reg="Skeletocutis">S.</tp:taxon-name-part> <tp:taxon-name-part taxon-name-part-type="species" reg="nivea">nivea</tp:taxon-name-part></tp:taxon-name></italic> complex. The species would appear to be related to <italic><tp:taxon-name><tp:taxon-name-part taxon-name-part-type="genus" reg="Skeletocutis">S.</tp:taxon-name-part> <tp:taxon-name-part taxon-name-part-type="species" reg="stellae">stellae</tp:taxon-name-part></tp:taxon-name></italic> and related species (<italic><tp:taxon-name><tp:taxon-name-part taxon-name-part-type="genus" reg="Incrustoporia">Incrustoporia</tp:taxon-name-part></tp:taxon-name></italic>).</p></tp:treatment-sec><ref-list><ref id="B24"><mixed-citation xmlns:xlink="http://www.w3.org/1999/xlink" xlink:type="simple">
          <person-group><name name-style="western"><surname>Lowe</surname><given-names>JL</given-names></name></person-group> (<year>1947</year>) <article-title>Studies in the genus <italic><tp:taxon-name><tp:taxon-name-part taxon-name-part-type="genus">Poria</tp:taxon-name-part></tp:taxon-name></italic> 2. White and brightly-colored type material.</article-title> <source>Lloydia</source> <volume>10</volume>: <fpage>45</fpage>–<lpage>59</lpage>.</mixed-citation></ref><ref id="B25"><mixed-citation xmlns:xlink="http://www.w3.org/1999/xlink" xlink:type="simple">
          <person-group><name name-style="western"><surname>Lowe</surname><given-names>JL</given-names></name></person-group> (<year>1966</year>) <article-title><tp:taxon-name><tp:taxon-name-part taxon-name-part-type="genus">Polyporaceae</tp:taxon-name-part></tp:taxon-name> of North America. The genus <italic><tp:taxon-name><tp:taxon-name-part taxon-name-part-type="genus">Poria</tp:taxon-name-part></tp:taxon-name></italic>. Technical Publications.</article-title> <source>New York State University College of Forestry</source> <volume>90</volume>: <fpage>1</fpage>–<lpage>183</lpage>.</mixed-citation></ref></ref-list></tp:taxon-treatment>
