# Supplementary material for: Cryptic species diversity in polypores: the Skeletocutis nivea species complex
Source: MycoKeys. 2018 Jul 18;(36):45–82. doi: 10.3897/mycokeys.36.27002 (PMC6060227; doi:10.3897/mycokeys.36.27002)
Supplement: XML Treatment for Polyporus alboniger [file mycokeys.36.27002-treatment16.xml]

<!DOCTYPE tp:taxon-treatment
  PUBLIC "-//TaxonX//DTD Taxonomic Treatment Publishing DTD v0 20100105//EN" "tax-treatment-NSO.dtd">
<tp:taxon-treatment xmlns:tp="http://www.plazi.org/taxpub"><tp:treatment-meta><kwd-group><label>Taxon classification</label><kwd><named-content xmlns:xlink="http://www.w3.org/1999/xlink" content-type="kingdom">Fungi</named-content></kwd><kwd><named-content xmlns:xlink="http://www.w3.org/1999/xlink" content-type="order">Polyporales</named-content></kwd><kwd><named-content xmlns:xlink="http://www.w3.org/1999/xlink" content-type="family">Polyporaceae</named-content></kwd></kwd-group><mixed-citation publication-type="journal"><person-group><name><surname>Korhonen</surname><given-names>Aku</given-names></name><name><surname>Seelan</surname><given-names>Jaya Seelan Sathiya</given-names></name><name><surname>Miettinen</surname><given-names>Otto</given-names></name></person-group><article-title>Cryptic species diversity in polypores: the <italic><tp:taxon-name><tp:taxon-name-part taxon-name-part-type="genus" reg="Skeletocutis">Skeletocutis</tp:taxon-name-part> <tp:taxon-name-part taxon-name-part-type="species" reg="nivea">nivea</tp:taxon-name-part></tp:taxon-name></italic> species complex</article-title><source>MycoKeys</source><day>18</day><month>7</month><year>2018</year><volume>2018</volume><issue>36</issue><fpage>45</fpage><lpage>82</lpage><pub-id pub-id-type="doi">10.3897/mycokeys.36.27002</pub-id></mixed-citation></tp:treatment-meta><tp:nomenclature><tp:taxon-name>
            <tp:taxon-name-part taxon-name-part-type="genus" reg="Polyporus">Polyporus</tp:taxon-name-part>
            <tp:taxon-name-part taxon-name-part-type="species" reg="alboniger">alboniger</tp:taxon-name-part>
          </tp:taxon-name><tp:taxon-authority>Lloyd ex G. Cunn., Proceedings of the Linnean Society of New South Wales 75: 227 (1950).</tp:taxon-authority></tp:nomenclature><tp:treatment-sec sec-type="material" id="SECID0E2JBK"><title>Type.</title><p>Australia. Tasmania: Hobart, Rodway (BPI 301712).</p></tp:treatment-sec><tp:treatment-sec sec-type="discussion" id="SECID0EAKBK"><title>Discussion.</title><p>
            <xref ref-type="bibr" rid="B7">Cunningham (1950)</xref> mentions the name <italic><tp:taxon-name><tp:taxon-name-part taxon-name-part-type="genus" reg="Polyporus">P.</tp:taxon-name-part> <tp:taxon-name-part taxon-name-part-type="species" reg="alboniger">alboniger</tp:taxon-name-part></tp:taxon-name></italic> as the label of a herbarium specimen he determined to be <italic><tp:taxon-name><tp:taxon-name-part taxon-name-part-type="genus" reg="Polyporus">P.</tp:taxon-name-part> <tp:taxon-name-part taxon-name-part-type="species" reg="atromaculus">atromaculus</tp:taxon-name-part></tp:taxon-name></italic> (see below). We consider the name to be invalid as it lacks proper description (ICBN Melbourne Art. 38.1 &amp; 39.1).</p></tp:treatment-sec><ref-list><ref id="B7"><mixed-citation xmlns:xlink="http://www.w3.org/1999/xlink" xlink:type="simple">
          <person-group><name name-style="western"><surname>Cunningham</surname><given-names>GH</given-names></name></person-group> (<year>1950</year>) <article-title>Australian <tp:taxon-name><tp:taxon-name-part taxon-name-part-type="genus">Polyporaceae</tp:taxon-name-part></tp:taxon-name> in herbaria of Royal Botanic Gardens, Kew, and British Museum of Natural History.</article-title> <source>Proceedings of the Linnean Society of New South Wales</source> <volume>75</volume>: <fpage>214</fpage>–<lpage>249</lpage>.</mixed-citation></ref></ref-list></tp:taxon-treatment>
