# Supplementary material for: Cryptic species diversity in polypores: the Skeletocutis nivea species complex
Source: MycoKeys. 2018 Jul 18;(36):45–82. doi: 10.3897/mycokeys.36.27002 (PMC6060227; doi:10.3897/mycokeys.36.27002)
Supplement: XML Treatment for Polyporus atromaculus [file mycokeys.36.27002-treatment17.xml]

<!DOCTYPE tp:taxon-treatment
  PUBLIC "-//TaxonX//DTD Taxonomic Treatment Publishing DTD v0 20100105//EN" "tax-treatment-NSO.dtd">
<tp:taxon-treatment xmlns:tp="http://www.plazi.org/taxpub"><tp:treatment-meta><kwd-group><label>Taxon classification</label><kwd><named-content xmlns:xlink="http://www.w3.org/1999/xlink" content-type="kingdom">Fungi</named-content></kwd><kwd><named-content xmlns:xlink="http://www.w3.org/1999/xlink" content-type="order">Polyporales</named-content></kwd><kwd><named-content xmlns:xlink="http://www.w3.org/1999/xlink" content-type="family">Polyporaceae</named-content></kwd></kwd-group><mixed-citation publication-type="journal"><person-group><name><surname>Korhonen</surname><given-names>Aku</given-names></name><name><surname>Seelan</surname><given-names>Jaya Seelan Sathiya</given-names></name><name><surname>Miettinen</surname><given-names>Otto</given-names></name></person-group><article-title>Cryptic species diversity in polypores: the <italic><tp:taxon-name><tp:taxon-name-part taxon-name-part-type="genus" reg="Skeletocutis">Skeletocutis</tp:taxon-name-part> <tp:taxon-name-part taxon-name-part-type="species" reg="nivea">nivea</tp:taxon-name-part></tp:taxon-name></italic> species complex</article-title><source>MycoKeys</source><day>18</day><month>7</month><year>2018</year><volume>2018</volume><issue>36</issue><fpage>45</fpage><lpage>82</lpage><pub-id pub-id-type="doi">10.3897/mycokeys.36.27002</pub-id></mixed-citation></tp:treatment-meta><tp:nomenclature><tp:taxon-name>
            <tp:taxon-name-part taxon-name-part-type="genus" reg="Polyporus">Polyporus</tp:taxon-name-part>
            <tp:taxon-name-part taxon-name-part-type="species" reg="atromaculus">atromaculus</tp:taxon-name-part>
          </tp:taxon-name><tp:taxon-authority>Lloyd, Bulletin of the Lloyd Library 35: 98 (1936).</tp:taxon-authority></tp:nomenclature><tp:treatment-sec sec-type="material" id="SECID0EDMBK"><title>Type.</title><p>Australia. Tasmania: Hobart, Rodway (BPI 302037).</p></tp:treatment-sec><tp:treatment-sec sec-type="discussion" id="SECID0EIMBK"><title>Discussion.</title><p>
            <xref ref-type="bibr" rid="B8">Cunningham (1965)</xref> considered <italic><tp:taxon-name><tp:taxon-name-part taxon-name-part-type="genus" reg="Polyporus">P.</tp:taxon-name-part> <tp:taxon-name-part taxon-name-part-type="species" reg="atromaculus">atromaculus</tp:taxon-name-part></tp:taxon-name></italic> to be a synonym of <italic><tp:taxon-name><tp:taxon-name-part taxon-name-part-type="genus" reg="Skeletocutis">S.</tp:taxon-name-part> <tp:taxon-name-part taxon-name-part-type="species" reg="nivea">nivea</tp:taxon-name-part></tp:taxon-name></italic> (or <italic><tp:taxon-name><tp:taxon-name-part taxon-name-part-type="genus" reg="Tyromyces">Tyromyces</tp:taxon-name-part> <tp:taxon-name-part taxon-name-part-type="species" reg="chioneus">chioneus</tp:taxon-name-part></tp:taxon-name></italic>, as he called it). The name refers to Tasmanian collections of L. Rodway. <xref ref-type="bibr" rid="B23">Lloyd (1922)</xref> used the name <italic><tp:taxon-name><tp:taxon-name-part taxon-name-part-type="genus" reg="Polyporus">P.</tp:taxon-name-part> <tp:taxon-name-part taxon-name-part-type="species" reg="atromaculatus">atromaculatus</tp:taxon-name-part></tp:taxon-name></italic> in reporting his determinations to Rodway. Referencing <xref ref-type="bibr" rid="B23">Lloyd (1922)</xref>, <xref ref-type="bibr" rid="B47">Stevenson and Cash (1936)</xref> published <italic><tp:taxon-name><tp:taxon-name-part taxon-name-part-type="genus" reg="Polyporus">Polyporus</tp:taxon-name-part> <tp:taxon-name-part taxon-name-part-type="species" reg="atromaculus">atromaculus</tp:taxon-name-part></tp:taxon-name></italic> Lloyd in herb. accompanied by a description and specification of a type specimen in a list of fungus names proposed by Lloyd. It is doubtful whether their intention was to validate the name but the description remains invalid (ICBN Melbourne Art. 39.1) and we reject the name. <xref ref-type="bibr" rid="B41">Ryvarden (1990)</xref> appears to share this view as he does not include <italic><tp:taxon-name><tp:taxon-name-part taxon-name-part-type="genus" reg="Polyporus">P.</tp:taxon-name-part> <tp:taxon-name-part taxon-name-part-type="species" reg="atromaculus">atromaculus</tp:taxon-name-part></tp:taxon-name></italic> in his type studies of <italic><tp:taxon-name><tp:taxon-name-part taxon-name-part-type="genus" reg="Polyporus">Polyporus</tp:taxon-name-part></tp:taxon-name></italic> species described by Lloyd.</p></tp:treatment-sec><ref-list><ref id="B8"><mixed-citation xmlns:xlink="http://www.w3.org/1999/xlink" xlink:type="simple">
          <person-group><name name-style="western"><surname>Cunningham</surname><given-names>GH</given-names></name></person-group> (<year>1965</year>) <article-title><tp:taxon-name><tp:taxon-name-part taxon-name-part-type="genus">Polyporaceae</tp:taxon-name-part></tp:taxon-name> of New Zealand.</article-title> <source>Bulletin of the New Zealand Department of Industrial Research</source> <volume>164</volume>: <fpage>1</fpage>–<lpage>304</lpage>.</mixed-citation></ref><ref id="B23"><mixed-citation xmlns:xlink="http://www.w3.org/1999/xlink" xlink:type="simple">
          <person-group><name name-style="western"><surname>Lloyd</surname><given-names>CG</given-names></name></person-group> (<year>1922</year>) <article-title>Mycological Notes 67.</article-title> <source>Mycological Writings</source> <volume>7</volume>(<issue>66</issue>): <fpage>1137</fpage>–<lpage>1168</lpage>.</mixed-citation></ref><ref id="B47"><mixed-citation xmlns:xlink="http://www.w3.org/1999/xlink" xlink:type="simple">
          <person-group><name name-style="western"><surname>Stevenson</surname><given-names>JA</given-names></name><name name-style="western"><surname>Cash</surname><given-names>EK</given-names></name></person-group> (<year>1936</year>) <article-title>The new fungus names proposed by C.G. Lloyd.</article-title> <source>Bulletin of the Lloyd Library</source> <volume>35</volume>: <fpage>1</fpage>–<lpage>209</lpage>.</mixed-citation></ref><ref id="B41"><mixed-citation xmlns:xlink="http://www.w3.org/1999/xlink" xlink:type="simple">
          <person-group><name name-style="western"><surname>Ryvarden</surname><given-names>L</given-names></name></person-group> (<year>1990</year>) <article-title>Type studies in the <tp:taxon-name><tp:taxon-name-part taxon-name-part-type="genus">Polyporaceae</tp:taxon-name-part></tp:taxon-name> 22. Species described by C.G. Lloyd in <italic><tp:taxon-name><tp:taxon-name-part taxon-name-part-type="genus">Polyporus</tp:taxon-name-part></tp:taxon-name></italic>.</article-title> <source>Mycotaxon</source> <volume>38</volume>: <fpage>83</fpage>–<lpage>102</lpage>.</mixed-citation></ref></ref-list></tp:taxon-treatment>
