# Supplementary material for: Cryptic species diversity in polypores: the Skeletocutis nivea species complex
Source: MycoKeys. 2018 Jul 18;(36):45–82. doi: 10.3897/mycokeys.36.27002 (PMC6060227; doi:10.3897/mycokeys.36.27002)
Supplement: Supplementary material 1 — Specimens and INSDC accession numbers of DNA sequences used in this study [file mycokeys-36-045-s012.xlsx]

## Sheet: Sheet1
Species	ITS			tef1
	Estimate of average genetic divergence	SE	n	Estimate of average genetic divergence	SE	n
Skeletocutis calida	0.16	0.16	2	n/c	n/c	1
S. coprosmae	0	0	2	n/c	n/c	1
S. cummata	0.15	0.08	11	0.14	0.07	5
S. futilis	n/c	n/c	1	n/c	n/c	1
S. aff. futilis	0.33	0.228	2	n/c	n/c	0
S. impervia	n/c	n/c	1	n/c	n/c	1
S. ipuletii	n/c	n/c	1	n/c	n/c	1
S. lepida	0	0	3	0.12	0.09	3
S. nemoralis	0.06	0.04	19	0	0	3
S. nivea	0.32	0.12	9	1.24	0.3	4
S. ochroalba	0	0	2	0	0	2
S. semipileata	0.2	0.05	81	0.82	0.22	8
S. unguina	n/c	n/c	1	n/c	n/c	1
S. yuchengii	0	0	3	4.23	0.8	2
